# Supplementary material for: Impacts of climate change on basin vegetation based on Biome-BGC model: A case study with the Jialing River Basin
Source: PLoS One. 2026 Feb 13;21(2):e0335685. doi: 10.1371/journal.pone.0335685 (PMC12904437; doi:10.1371/journal.pone.0335685)
Supplement: S1 File — (XLSX) [file pone.0335685.s001.xlsx]

## Sheet: Sheet1
		SSP126				SSP245				SSP370				SSP585
Time	Mon	pcp_day	pcp_mon	Tmax_day	Tmin_day	pcp_day	pcp_mon	Tmax_day	Tmin_day	pcp_day	pcp_mon	Tmax_day	Tmin_day	pcp_day	pcp_mon	Tmax_day	Tmin_day
2023-2040	1	0.479	14.849	9.47	1.65	0.408	12.648	9.49	1.8	0.617	19.127	9.26	1.63	0.4344	13.4664	9.62	1.85
	2	0.569	15.932	12.76	4.55	0.444	12.432	12.65	4.46	0.484	13.552	12.52	4.32	0.527	14.756	13	4.81
	3	0.912	28.272	17.92	8.33	0.942	29.202	17.96	8.49	0.955	29.605	17.53	8.16	1.279	39.649	18.01	8.63
	4	1.974	59.22	23.35	12.67	2.207	66.21	23.27	12.65	2.214	66.42	22.71	12.48	1.917	57.51	23.55	12.72
	5	3.237	100.347	26.61	16.13	3.01	93.31	26.76	16.21	3.031	93.961	26.59	16.31	3.098	96.038	27.04	16.34
	6	3.687	110.61	29.17	19.34	3.496	104.88	28.9	19.52	3.374	101.22	28.96	19.36	3.385	101.55	29.3	19.54
	7	6.04	187.24	30.09	21.15	5.896	182.776	30.23	21.49	5.389	167.059	30.11	21.15	7.138	221.278	30.41	21.41
	8	4.053	125.643	30.12	20.84	3.908	121.148	29.95	20.62	3.916	121.396	29.54	20.49	3.743	116.033	30.27	20.78
	9	3.732	111.96	25.48	17.32	3.953	118.59	25.14	17.29	3.793	113.79	24.98	16.92	4.188	125.64	25.43	17.36
	10	2.587	80.197	20	12.38	1.962	60.822	20.23	12.71	1.812	56.172	19.94	12.29	1.921	59.551	20.23	12.72
	11	1.433	42.99	15.42	7.51	1.05	31.5	15.26	7.72	0.787	23.61	14.64	7.11	0.988	29.64	15.56	7.78
	12	0.661	20.491	10.83	3.36	0.515	15.965	10.57	3.45	0.398	12.338	10.48	2.98	0.426	13.206	10.92	3.45
2041-2070	1	0.635	19.685	10.8	2.92	0.501	15.531	10.68	2.96	0.499	15.469	10.92	3.11	0.589	18.259	11.29	3.43
	2	0.644	18.032	14.21	5.59	0.614	17.192	14.03	5.67	0.66	18.48	14.07	5.71	0.636	17.808	14.83	6.39
	3	1.02	31.62	18.89	9.12	1.039	32.209	19.34	9.73	0.996	30.876	19.09	9.37	1.057	32.767	19.82	10.18
	4	2.036	61.08	24.18	13.09	2.472	74.16	24.19	13.54	2.178	65.34	24.24	13.46	2.231	66.93	25.19	14.27
	5	2.97	92.07	27.23	16.67	3.248	100.688	27.41	17.01	3.279	101.649	27.31	17.12	3.478	107.818	28.08	17.7
	6	3.814	114.42	29.46	19.73	3.532	105.96	29.49	20.15	2.237	67.11	29.67	20.11	3.426	102.78	30.36	20.68
	7	6.45	199.95	30.09	21.35	7.288	225.928	30.02	21.69	7.189	222.859	30.29	21.65	7.141	221.371	30.95	22.26
	8	3.907	121.117	29.87	20.68	3.853	119.443	30.12	21	3.685	114.235	30.04	20.83	3.766	116.746	30.63	21.42
	9	3.583	107.49	25.65	17.27	4.5	135	25.86	17.63	3.889	116.67	25.68	17.48	4.184	125.52	26.3	18.19
	10	3.199	99.169	20.83	13.04	2.087	64.697	20.74	13.12	1.947	60.357	20.58	12.98	2.179	67.549	21.33	13.69
	11	1.702	51.06	16.01	8.31	1.245	37.35	16.12	8.72	1.121	33.63	16.17	8.48	1.184	35.52	16.76	9.08
	12	0.813	25.203	11.5	4.11	0.596	18.476	11.64	4.48	0.513	15.903	11.94	4.63	0.622	19.282	12.35	5.09
2071-2100	1	0.861	26.691	11.46	3.5	0.672	20.832	11.89	4.04	0.432	13.392	12.49	4.72	0.873	27.063	13.32	5.41
	2	0.713	19.964	15.01	6.43	0.666	18.648	15.41	7.07	0.691	19.348	16.13	7.57	0.744	20.832	17.23	8.6
	3	1.077	33.387	19.62	9.58	1.172	36.332	20.19	10.62	1.116	34.596	20.95	11.18	0.96	29.76	22.18	12.47
	4	1.773	53.19	24.7	13.38	2.467	74.01	25.13	14.16	2.212	66.36	26.05	14.89	2.734	82.02	27.37	16.27
	5	3.018	93.558	27.16	16.66	3.329	103.199	27.64	17.54	3.31	102.61	28.27	18.13	4.095	126.945	29.04	19.24
	6	3.524	105.72	29.4	19.3	3.651	109.53	29.92	20.4	3.404	102.12	30.76	21.22	3.825	114.75	31.64	22.39
	7	6.991	216.721	29.21	20.76	7.417	229.927	29.68	21.48	6.67	206.77	30.61	22.3	9.318	288.858	31.62	23.43
	8	3.294	102.114	29.46	20.19	3.311	102.641	30.12	20.86	3.369	104.439	30.5	21.29	3.846	119.226	31.63	22.37
	9	3.74	112.2	25.35	16.99	4.592	137.76	25.99	17.81	4.186	125.58	26.74	18.28	4.408	132.24	27.86	19.19
	10	3.455	107.105	20.52	12.89	2.302	71.362	21.13	13.37	2.563	79.453	21.22	13.76	2.538	78.678	22.5	14.94
	11	1.882	56.46	16.33	8.67	1.347	40.41	17.28	9.7	1.416	42.48	17.38	9.99	1.799	53.97	18.54	11.39
	12	1.142	35.402	12.52	5.22	0.74	22.94	12.76	5.77	0.807	25.017	13.51	6.32	0.942	29.202	14.38	7.37
