# Supplementary material for: Impacts of climate change on basin vegetation based on Biome-BGC model: A case study with the Jialing River Basin
Source: PLoS One. 2026 Feb 13;21(2):e0335685. doi: 10.1371/journal.pone.0335685 (PMC12904437; doi:10.1371/journal.pone.0335685)
Supplement: S2 File — (XLSX) [file pone.0335685.s002.xlsx]

## Sheet: Sheet1
Calibration						Verification
Time	FRST Observation	FRST Simulation	PAST Observation	PAST Simulation		Time	FRST Observation	FRST Simulation	PAST Observation	PAST Simulation
1998-01-01	0.62308	0.75337	0.56192	0.54791		2008-01-01	0.54557	0.90586	0.46979	0.57582
1998-02-01	0.61086	0.74742	0.55792	0.54394		2008-02-01	0.55268	0.91491	0.4815	0.5754
1998-03-01	0.69299	0.82848	0.6411	0.53997		2008-03-01	0.64918	1.01591	0.59165	0.57603
1998-04-01	1.08757	1.8575	0.97551	0.7888		2008-04-01	1.2959	2.15971	1.1891	0.87644
1998-05-01	2.0406	2.27249	1.71084	1.9908		2008-05-01	2.35434	2.62344	2.075	2.30639
1998-06-01	2.78254	2.33087	2.32388	2.19843		2008-06-01	2.85256	2.69271	2.51075	2.5522
1998-07-01	3.09272	2.3887	2.63644	2.24362		2008-07-01	3.09397	2.76045	2.755	2.60822
1998-08-01	2.99808	2.4487	2.554	2.28679		2008-08-01	2.71	2.82911	2.411	2.66265
1998-09-01	2.38221	2.34325	2.02566	2.29849		2008-09-01	2.32546	2.71518	2.06691	2.67901
1998-10-01	1.56887	1.63889	1.34803	1.41847		2008-10-01	1.34052	1.95504	0.46979	1.63251
1998-11-01	1.0041	0.70991	0.89769	0.52366		2008-11-01	0.79368	0.95328	0.73959	0.5711
1998-12-01	0.94007	0.68148	0.65685	0.52647		2008-12-01	0.60229	0.91953	0.55321	0.57416
1999-01-01	0.6878	0.70296	0.60377	0.52781		2009-01-01	0.55678	0.93297	0.50037	0.57582
1999-02-01	0.70099	0.72175	0.6278	0.52959		2009-02-01	0.57649	0.94175	0.51307	0.57752
1999-03-01	0.82236	0.82408	0.75441	0.53003		2009-03-01	0.68692	1.04142	0.62818	0.57839
1999-04-01	1.25322	1.89	1.11992	0.78268		2009-04-01	1.23731	2.18071	1.12919	0.88379
1999-05-01	2.08643	2.3196	1.75125	1.99613		2009-05-01	2.25116	2.64449	1.96574	2.34482
1999-06-01	2.64955	2.3833	2.13186	2.20755		2009-06-01	2.79817	2.71529	2.42881	2.59519
1999-07-01	2.90264	2.44615	2.54265	2.25774		2009-07-01	3.04892	2.78366	2.69195	2.65028
1999-08-01	2.86125	2.51147	2.53774	2.30318		2009-08-01	2.95382	2.85288	2.63485	2.70406
1999-09-01	2.39258	2.40821	2.0902	2.31623		2009-09-01	2.28996	2.74141	2.04403	2.71822
1999-10-01	1.711	1.70536	1.51936	1.42624		2009-10-01	1.37939	1.98384	1.25575	1.65137
1999-11-01	1.21099	0.77834	1.10261	0.52074		2009-11-01	0.79717	0.98163	0.73149	0.57156
1999-12-01	0.9404	0.74836	0.85143	0.52373		2009-12-01	0.569	0.94465	0.50508	0.57421
2000-01-01	0.88859	0.76494	0.8061	0.52532		2010-01-01	0.5254	0.95561	0.46526	0.57628
2000-02-01	0.87058	0.77832	0.8122	0.52637		2010-02-01	0.54527	0.95884	0.48773	0.57794
2000-03-01	0.88808	0.87351	0.87583	0.52581		2010-03-01	0.73559	1.05464	0.61917	0.57835
2000-04-01	1.37938	1.94124	1.22628	0.79062		2010-04-01	1.19999	2.19077	1.08634	0.88187
2000-05-01	2.31568	2.37767	1.93883	2.05971		2010-05-01	2.18005	2.65154	1.8712	2.33043
2000-06-01	2.7812	2.44747	2.33849	2.27942		2010-06-01	2.7475	2.72067	2.32646	2.57933
2000-07-01	3.05274	2.51684	2.67232	2.32881		2010-07-01	2.99495	2.78638	2.5996	2.63412
2000-08-01	3.01202	2.58913	2.66871	2.37513		2010-08-01	2.93058	2.85405	2.58087	2.68473
2000-09-01	2.39283	2.49425	2.08246	2.39249		2010-09-01	2.3378	2.74233	2.05836	2.69978
2000-10-01	1.37571	1.79618	1.20011	1.46631		2010-10-01	1.4494	1.99288	1.30002	1.64532
2000-11-01	0.83327	0.87124	0.72928	0.52271		2010-11-01	0.86632	0.99463	0.79855	0.57512
2000-12-01	0.63794	0.84889	0.5609	0.5262		2010-12-01	0.62877	0.96023	0.57431	0.57828
2001-01-01	0.59374	0.86996	0.51604	0.5289		2011-01-01	0.57808	0.97216	0.51697	0.57922
2001-02-01	0.62119	0.88251	0.54483	0.53095		2011-02-01	0.57433	0.98022	0.51749	0.58043
2001-03-01	0.75068	0.97763	0.68371	0.5321		2011-03-01	0.66219	1.08017	0.60765	0.58195
2001-04-01	1.2135	2.04687	1.10395	0.80498		2011-04-01	1.11847	2.21413	1.04019	0.88163
2001-05-01	2.05772	2.48178	1.77391	2.10882		2011-05-01	2.10847	2.67328	1.82313	2.31018
2001-06-01	2.73891	2.54749	2.32151	2.33326		2011-06-01	2.76187	2.74291	2.385	2.55755
2001-07-01	3.05279	2.61253	2.61396	2.38305		2011-07-01	3.00862	2.8099	2.70427	2.61405
2001-08-01	2.9425	2.6802	2.5556	2.43049		2011-08-01	2.86962	2.87752	2.68203	2.66804
2001-09-01	2.27957	2.57682	2.00032	2.44976		2011-09-01	2.18509	2.772	1.9295	2.68293
2001-10-01	1.46794	1.86662	1.33003	1.49909		2011-10-01	1.2614	2.03065	1.14108	1.64283
2001-11-01	0.93611	0.92665	0.87736	0.53148		2011-11-01	0.73684	1.04515	0.69381	0.58434
2001-12-01	0.69515	0.89353	0.6497	0.53478		2011-12-01	0.54895	1.01502	0.51865	0.58804
2002-01-01	0.64467	0.90545	0.59965	0.53712		2012-01-01	0.47915	1.02894	0.46193	0.59017
2002-02-01	0.6634	0.90952	0.62372	0.53931		2012-02-01	0.47937	1.03834	0.45553	0.59193
2002-03-01	0.78048	0.99825	0.7377	0.54048		2012-03-01	0.5921	1.1392	0.56611	0.59335
2002-04-01	1.31327	2.06499	1.20424	0.82318		2012-04-01	1.01647	2.27781	0.95038	0.8919
2002-05-01	2.26187	2.50178	1.95443	2.16949		2012-05-01	2.02174	2.7414	1.76167	2.31662
2002-06-01	2.8669	2.56873	2.46084	2.40133		2012-06-01	2.78186	2.81372	2.39572	2.56464
2002-07-01	3.19113	2.63419	2.80405	2.45268		2012-07-01	2.99563	2.88247	2.64442	2.62103
2002-08-01	3.07138	2.70071	2.71653	2.50232		2012-08-01	2.86017	2.95212	2.53838	2.67424
2002-09-01	2.38202	2.59731	2.07828	2.51589		2012-09-01	2.28254	2.84371	2.0253	2.6919
2002-10-01	1.504	1.87432	1.32576	1.53254		2012-10-01	1.56103	2.09459	1.42794	1.65308
2002-11-01	0.91784	0.92394	0.82464	0.53951		2012-11-01	1.10059	1.09533	1.0475	0.59479
2002-12-01	0.65046	0.88998	0.58395	0.54326		2012-12-01	0.85653	1.06012	0.84438	0.59792
2003-01-01	0.60818	0.89976	0.48242	0.54501		2013-01-01	0.79021	1.06991	0.75044	0.59952
2003-02-01	0.63835	0.90122	0.55821	0.54695		2013-02-01	0.78673	1.07435	0.75496	0.601
2003-03-01	0.76053	0.99023	0.69539	0.54812		2013-03-01	0.79021	1.1694	0.80188	0.60034
2003-04-01	1.29267	2.0751	1.18952	0.83156		2013-04-01	1.30234	2.30709	1.18809	0.90154
2003-05-01	2.27455	2.51506	1.98077	2.18408		2013-05-01	2.22391	2.77125	2.16313	2.34728
2003-06-01	2.88204	2.57958	2.48039	2.41775		2013-06-01	2.84	2.84209	2.7668	2.59752
2003-07-01	3.1419	2.64275	2.74406	2.47185		2013-07-01	3.09022	2.91022	2.96823	2.65383
2003-08-01	3.00387	2.70728	2.65683	2.52348		2013-08-01	2.91002	2.97985	2.60225	2.70788
2003-09-01	2.36278	2.59774	2.65865	2.54112		2013-09-01	2.20453	2.8701	1.94269	2.72449
2003-10-01	1.51357	1.87996	1.40562	1.55362		2013-10-01	1.35271	2.10219	1.19236	1.66597
2003-11-01	0.94373	0.91768	0.89772	0.54757		2013-11-01	0.755	1.09599	0.67135	0.59459
2003-12-01	0.66673	0.88674	0.63146	0.55092		2013-12-01	0.61531	1.05979	0.55097	0.59788
2004-01-01	0.61998	0.90174	0.58054	0.55331		2014-01-01	0.55978	1.07057	0.48911	0.59958
2004-02-01	0.64424	0.91213	0.61769	0.55532		2014-02-01	0.55588	1.07743	0.48383	0.60069
2004-03-01	0.76677	1.00999	0.73851	0.55701		2014-03-01	0.66634	1.17898	0.59806	0.601
2004-04-01	1.47811	2.10786	1.35391	0.8507		2014-04-01	1.22106	2.36005	1.10248	0.90187
2004-05-01	2.38672	2.55398	2.06895	2.24964		2014-05-01	2.28506	2.84005	1.98254	2.34236
2004-06-01	2.81353	2.62303	2.46607	2.4923		2014-06-01	2.89531	2.9105	2.5227	2.59068
2004-07-01	3.09166	2.68925	2.79137	2.5469		2014-07-01	3.09458	2.97883	2.74339	2.64781
2004-08-01	2.96556	2.75645	2.66647	2.59809		2014-08-01	2.97288	3.0481	2.61721	2.70097
2004-09-01	2.31052	2.64917	2.06471	2.61338		2014-09-01	2.41324	2.92999	2.11996	2.71765
2004-10-01	1.33245	1.92175	1.21093	1.59577		2014-10-01	1.57871	2.13839	1.42257	1.66238
2004-11-01	0.80883	0.95819	0.74001	0.56179		2014-11-01	0.97035	1.09877	0.91609	0.59268
2004-12-01	0.648	0.92418	0.58438	0.5654		2014-12-01	0.72202	1.05669	0.69441	0.59557
2005-01-01	0.59841	0.93536	0.53733	0.56726		2015-01-01	0.66595	1.06276	0.62839	0.59738
2005-02-01	0.59804	0.94075	0.53663	0.56923		2015-02-01	0.67781	1.06413	0.62457	0.59875
2005-03-01	0.69698	1.03489	0.65359	0.57044		2015-03-01	0.80244	1.16295	0.74745	0.59924
2005-04-01	1.17308	2.13159	1.10199	0.86316		2015-04-01	1.36009	2.3373	1.25272	0.90585
2005-05-01	2.14916	2.57638	1.87159	2.25761		2015-05-01	2.42766	2.81505	2.10492	2.37263
2005-06-01	2.76822	2.64327	2.39777	2.49783		2015-06-01	3.0546	2.8866	2.61972	2.62577
2005-07-01	3.01428	2.70914	2.68665	2.55211		2015-07-01	3.27766	2.95526	2.86145	2.68449
2005-08-01	2.89874	2.77626	2.59643	2.60633		2015-08-01	3.12854	3.02381	2.74317	2.74013
2005-09-01	2.25158	2.6689	1.98922	2.6242		2015-09-01	2.52865	2.90573	2.21006	2.7574
2005-10-01	1.40197	1.94702	1.27442	1.60852		2015-10-01	1.64883	2.11637	1.46335	1.68356
2005-11-01	0.85362	0.98293	0.77965	0.57323		2015-11-01	0.90877	1.0779	0.8225	0.59324
2005-12-01	0.60268	0.94777	0.55454	0.5765		2015-12-01	0.73642	1.03483	0.66243	0.59682
2006-01-01	0.55192	0.95872	0.50224	0.57852		2016-01-01	0.6898	1.03894	0.60851	0.59878
2006-02-01	0.57342	0.96457	0.51209	0.58014		2016-02-01	0.71155	1.03905	0.64132	0.59993
2006-03-01	0.6847	1.05956	0.61723	0.58106		2016-03-01	0.8387	1.13713	0.7832	0.60055
2006-04-01	1.19562	2.16148	1.08534	0.87611		2016-04-01	1.59615	2.31838	1.48417	0.91231
2006-05-01	2.16329	2.60866	1.85955	2.28515		2016-05-01	2.66847	2.79813	2.36329	2.40059
2006-06-01	2.75219	2.67548	2.36455	2.52776		2016-06-01	3.13349	2.86951	2.76335	2.65714
2006-07-01	2.99974	2.74073	2.6492	2.57964		2016-07-01	3.35815	2.93774	3.00498	2.71515
2006-08-01	2.85611	2.8094	2.53436	2.62475		2016-08-01	3.21972	3.00725	2.89584	2.76873
2006-09-01	2.01189	2.70153	1.9658	2.63527		2016-09-01	2.67127	2.88898	1.45854	2.7807
2006-10-01	1.42339	1.95608	1.26259	1.61256		2016-10-01	1.61076	2.09039	1.45854	1.69546
2006-11-01	0.8834	0.96587	0.78017	0.57469		2016-11-01	1.01017	1.03656	0.93045	0.59469
2006-12-01	0.63022	0.92421	0.54282	0.57776		2016-12-01	0.78578	0.98314	0.72043	0.59695
2007-01-01	0.58726	0.92801	0.49635	0.57918
2007-02-01	0.61272	0.92411	0.65162	0.57993
2007-03-01	0.72531	1.01401	0.65159	0.57805
2007-04-01	1.27392	2.12995	1.17157	0.85454
2007-05-01	2.26309	2.58135	1.98817	2.18413
2007-06-01	2.81352	2.64678	2.46615	2.41715
2007-07-01	3.05434	2.71125	2.72758	2.47388
2007-08-01	2.93705	2.77631	2.62363	2.52623
2007-09-01	2.28151	2.66478	2.02492	2.54234
2007-10-01	1.39163	1.91327	1.24191	1.56625
2007-11-01	0.81812	0.92617	0.72774	0.572
2007-12-01	0.5912	0.89252	0.51633	0.57485
