# Supplementary material for: Impacts of climate change on basin vegetation based on Biome-BGC model: A case study with the Jialing River Basin
Source: PLoS One. 2026 Feb 13;21(2):e0335685. doi: 10.1371/journal.pone.0335685 (PMC12904437; doi:10.1371/journal.pone.0335685)
Supplement: S3 File — (XLSX) [file pone.0335685.s003.xlsx]

## Sheet: PTDM_frst_proj_LAI
			1900-05-05	1900-09-01	1901-01-04	1901-08-07
1976-01-01	1		1900-01-01 00:17:46	1900-01-01 00:17:47	1900-01-01 00:17:47	1900-01-01 00:17:50
1976-02-01	2		1900-01-01 00:34:23	1900-01-01 00:34:26	1900-01-01 00:34:27	1900-01-01 00:34:34
1976-03-01	3		1900-01-01 02:02:42	1900-01-01 02:02:44	1900-01-01 02:02:45	1900-01-01 02:02:50
1976-04-01	4		1900-01-01 18:54:54	1900-01-01 18:54:54	1900-01-01 18:54:54	1900-01-01 18:54:55
1976-05-01	5		1900-01-02 01:46:38	1900-01-02 01:46:37	1900-01-02 01:46:36	1900-01-02 01:46:34
1976-06-01	6		1900-01-02 02:51:09	1900-01-02 02:51:08	1900-01-02 02:51:07	1900-01-02 02:51:05
1976-07-01	7		1900-01-02 03:56:28	1900-01-02 03:56:27	1900-01-02 03:56:27	1900-01-02 03:56:24
1976-08-01	8		1900-01-02 04:57:00	1900-01-02 04:56:59	1900-01-02 04:56:58	1900-01-02 04:56:54
1976-09-01	9		1900-01-02 03:19:48	1900-01-02 03:19:50	1900-01-02 03:19:51	1900-01-02 03:19:52
1976-10-01	10		1900-01-01 15:43:32	1900-01-01 15:43:38	1900-01-01 15:43:42	1900-01-01 15:43:53
1976-11-01	11		1900-01-01 00:07:33	1900-01-01 00:07:36	1900-01-01 00:07:37	1900-01-01 00:07:41
1976-12-01	12		23:35:05.081000	23:35:08.636000	23:35:10.326000	23:35:18.375000
1977-01-01	1		23:36:40.366000	23:36:41.793000	23:36:42.460000	23:36:45.551000
1977-02-01	2		23:28:32.793000	23:28:30.758000	23:28:29.769000	23:28:24.820000
1977-03-01	3		1900-01-01 00:57:57	1900-01-01 00:57:54	1900-01-01 00:57:53	1900-01-01 00:57:47
1977-04-01	4		1900-01-01 20:36:25	1900-01-01 20:36:51	1900-01-01 20:37:03	1900-01-01 20:37:45
1977-05-01	5		1900-01-02 04:30:59	1900-01-02 04:31:40	1900-01-02 04:31:59	1900-01-02 04:33:09
1977-06-01	6		1900-01-02 05:35:26	1900-01-02 05:36:17	1900-01-02 05:36:40	1900-01-02 05:38:10
1977-07-01	7		1900-01-02 06:42:41	1900-01-02 06:43:44	1900-01-02 06:44:14	1900-01-02 06:46:09
1977-08-01	8		1900-01-02 07:51:15	1900-01-02 07:52:28	1900-01-02 07:53:02	1900-01-02 07:55:14
1977-09-01	9		1900-01-02 05:49:56	1900-01-02 05:51:11	1900-01-02 05:51:45	1900-01-02 05:54:02
1977-10-01	10		1900-01-01 16:07:36	1900-01-01 16:08:17	1900-01-01 16:08:37	1900-01-01 16:09:52
1977-11-01	11		22:16:06.658000	22:15:59.441000	22:15:55.955000	22:15:38.415000
1977-12-01	12		21:43:01.816000	21:42:56.436000	21:42:53.868000	21:42:41.614000
1978-01-01	1		21:55:29.838000	21:55:26.426000	21:55:24.787000	21:55:16.975000
1978-02-01	2		21:48:00.136000	21:47:53.853000	21:47:50.846000	21:47:36.446000
1978-03-01	3		23:21:19.637000	23:21:21.972000	23:21:22.985000	23:21:24.671000
1978-04-01	4		1900-01-01 20:09:17	1900-01-01 20:11:44	1900-01-01 20:12:53	1900-01-01 20:17:43
1978-05-01	5		1900-01-02 04:26:32	1900-01-02 04:29:58	1900-01-02 04:31:35	1900-01-02 04:38:25
1978-06-01	6		1900-01-02 05:29:48	1900-01-02 05:33:26	1900-01-02 05:35:09	1900-01-02 05:42:24
1978-07-01	7		1900-01-02 06:35:13	1900-01-02 06:39:05	1900-01-02 06:40:54	1900-01-02 06:48:39
1978-08-01	8		1900-01-02 07:43:56	1900-01-02 07:48:03	1900-01-02 07:49:59	1900-01-02 07:58:15
1978-09-01	9		1900-01-02 05:32:11	1900-01-02 05:36:05	1900-01-02 05:37:55	1900-01-02 05:45:47
1978-10-01	10		1900-01-01 15:13:27	1900-01-01 15:15:35	1900-01-01 15:16:35	1900-01-01 15:20:51
1978-11-01	11		20:41:00.975000	20:40:51.614000	20:40:47.088000	20:40:24.483000
1978-12-01	12		20:08:00.190000	20:07:48.535000	20:07:42.969000	20:07:16.981000
1979-01-01	1		20:27:15.026000	20:27:07.248000	20:27:03.515000	20:26:46.395000
1979-02-01	2		20:34:33.816000	20:34:27.347000	20:34:24.222000	20:34:10.059000
1979-03-01	3		22:13:05.252000	22:13:11.281000	22:13:14.114000	22:13:26.367000
1979-04-01	4		1900-01-01 19:20:45	1900-01-01 19:23:54	1900-01-01 19:25:24	1900-01-01 19:32:10
1979-05-01	5		1900-01-02 03:49:29	1900-01-02 03:53:50	1900-01-02 03:55:55	1900-01-02 04:05:18
1979-06-01	6		1900-01-02 04:57:33	1900-01-02 05:02:05	1900-01-02 05:04:14	1900-01-02 05:14:00
1979-07-01	7		1900-01-02 06:07:16	1900-01-02 06:12:00	1900-01-02 06:14:16	1900-01-02 06:24:32
1979-08-01	8		1900-01-02 07:20:20	1900-01-02 07:25:18	1900-01-02 07:27:40	1900-01-02 07:38:28
1979-09-01	9		1900-01-02 05:13:45	1900-01-02 05:18:27	1900-01-02 05:20:41	1900-01-02 05:30:54
1979-10-01	10		1900-01-01 14:57:33	1900-01-01 15:00:10	1900-01-01 15:01:25	1900-01-01 15:07:08
1979-11-01	11		19:56:07.896000	19:56:03.146000	19:56:00.899000	19:55:49.885000
1979-12-01	12		19:25:20.654000	19:25:13.217000	19:25:09.687000	19:24:53.551000
1980-01-01	1		19:48:44.196000	19:48:41.443000	19:48:40.142000	19:48:34.678000
1980-02-01	2		20:03:17.604000	20:03:16.388000	20:03:15.754000	20:03:13.415000
1980-03-01	3		21:49:28.459000	21:49:40.219000	21:49:45.749000	21:50:12.704000
1980-04-01	4		1900-01-01 18:45:10	1900-01-01 18:48:12	1900-01-01 18:49:39	1900-01-01 18:56:33
1980-05-01	5		1900-01-02 03:11:00	1900-01-02 03:15:10	1900-01-02 03:17:08	1900-01-02 03:26:35
1980-06-01	6		1900-01-02 04:21:48	1900-01-02 04:26:07	1900-01-02 04:28:10	1900-01-02 04:37:58
1980-07-01	7		1900-01-02 05:32:20	1900-01-02 05:36:52	1900-01-02 05:39:01	1900-01-02 05:49:17
1980-08-01	8		1900-01-02 06:45:34	1900-01-02 06:50:19	1900-01-02 06:52:35	1900-01-02 07:03:21
1980-09-01	9		1900-01-02 04:42:01	1900-01-02 04:46:31	1900-01-02 04:48:39	1900-01-02 04:58:50
1980-10-01	10		1900-01-01 14:46:20	1900-01-01 14:48:53	1900-01-01 14:50:06	1900-01-01 14:55:52
1980-11-01	11		20:25:14.919000	20:25:17.655000	20:25:18.903000	20:25:22.179000
1980-12-01	12		20:07:27.074000	20:07:29.228000	20:07:30.199000	20:07:28.890000
1981-01-01	1		20:40:05.084000	20:40:13.513000	20:40:17.448000	20:40:26.764000
1981-02-01	2		21:07:55.997000	21:08:08.430000	21:08:14.282000	21:08:29.569000
1981-03-01	3		23:12:09.767000	23:12:39.308000	23:12:53.273000	23:13:44.166000
1981-04-01	4		1900-01-01 20:19:17	1900-01-01 20:22:37	1900-01-01 20:24:13	1900-01-01 20:31:21
1981-05-01	5		1900-01-02 04:53:37	1900-01-02 04:58:05	1900-01-02 05:00:12	1900-01-02 05:09:50
1981-06-01	6		1900-01-02 06:12:03	1900-01-02 06:16:40	1900-01-02 06:18:52	1900-01-02 06:28:50
1981-07-01	7		1900-01-02 07:31:21	1900-01-02 07:36:12	1900-01-02 07:38:30	1900-01-02 07:48:56
1981-08-01	8		1900-01-02 08:53:56	1900-01-02 08:59:01	1900-01-02 09:01:26	1900-01-02 09:12:23
1981-09-01	9		1900-01-02 07:04:45	1900-01-02 07:09:36	1900-01-02 07:11:54	1900-01-02 07:22:19
1981-10-01	10		1900-01-01 17:34:26	1900-01-01 17:37:25	1900-01-01 17:38:49	1900-01-01 17:45:03
1981-11-01	11		23:24:06.708000	23:24:36.039000	23:24:49.852000	23:25:30.191000
1981-12-01	12		22:59:35.268000	23:00:03.029000	23:00:16.052000	23:00:49.295000
1982-01-01	1		23:25:53.228000	23:26:26.377000	23:26:41.994000	23:27:23.673000
1982-02-01	2		23:44:45.793000	23:45:22.591000	23:45:39.930000	23:46:26.694000
1982-03-01	3		1900-01-01 01:39:07	1900-01-01 01:39:57	1900-01-01 01:40:21	1900-01-01 01:41:37
1982-04-01	4		1900-01-01 23:15:27	1900-01-01 23:19:14	1900-01-01 23:21:02	1900-01-01 23:28:45
1982-05-01	5		1900-01-02 08:01:38	1900-01-02 08:06:35	1900-01-02 08:08:56	1900-01-02 08:19:13
1982-06-01	6		1900-01-02 09:20:24	1900-01-02 09:25:33	1900-01-02 09:27:59	1900-01-02 09:38:40
1982-07-01	7		1900-01-02 10:38:32	1900-01-02 10:43:54	1900-01-02 10:46:26	1900-01-02 10:57:34
1982-08-01	8		1900-01-02 11:58:55	1900-01-02 12:04:30	1900-01-02 12:07:09	1900-01-02 12:18:48
1982-09-01	9		1900-01-02 09:58:24	1900-01-02 10:03:45	1900-01-02 10:06:17	1900-01-02 10:17:24
1982-10-01	10		1900-01-01 19:52:26	1900-01-01 19:55:50	1900-01-01 19:57:26	1900-01-01 20:04:13
1982-11-01	11		1900-01-01 01:09:33	1900-01-01 01:10:23	1900-01-01 01:10:46	1900-01-01 01:11:51
1982-12-01	12		1900-01-01 00:40:19	1900-01-01 00:41:06	1900-01-01 00:41:29	1900-01-01 00:42:26
1983-01-01	1		1900-01-01 00:57:12	1900-01-01 00:58:03	1900-01-01 00:58:27	1900-01-01 00:59:31
1983-02-01	2		1900-01-01 01:00:26	1900-01-01 01:01:14	1900-01-01 01:01:37	1900-01-01 01:02:36
1983-03-01	3		1900-01-01 02:45:25	1900-01-01 02:46:24	1900-01-01 02:46:52	1900-01-01 02:48:16
1983-04-01	4		1900-01-02 00:05:30	1900-01-02 00:09:23	1900-01-02 00:11:13	1900-01-02 00:18:59
1983-05-01	5		1900-01-02 08:40:35	1900-01-02 08:45:36	1900-01-02 08:47:59	1900-01-02 08:58:15
1983-06-01	6		1900-01-02 09:53:10	1900-01-02 09:58:20	1900-01-02 10:00:46	1900-01-02 10:11:23
1983-07-01	7		1900-01-02 11:03:07	1900-01-02 11:08:28	1900-01-02 11:11:01	1900-01-02 11:22:03
1983-08-01	8		1900-01-02 12:14:52	1900-01-02 12:20:26	1900-01-02 12:23:05	1900-01-02 12:34:37
1983-09-01	9		1900-01-02 10:05:04	1900-01-02 10:10:21	1900-01-02 10:12:53	1900-01-02 10:23:50
1983-10-01	10		1900-01-01 19:59:00	1900-01-01 20:02:20	1900-01-01 20:03:55	1900-01-01 20:10:29
1983-11-01	11		1900-01-01 01:21:02	1900-01-01 01:21:48	1900-01-01 01:22:10	1900-01-01 01:23:02
1983-12-01	12		1900-01-01 00:53:57	1900-01-01 00:54:41	1900-01-01 00:55:02	1900-01-01 00:55:50
1984-01-01	1		1900-01-01 01:13:08	1900-01-01 01:13:58	1900-01-01 01:14:21	1900-01-01 01:15:19
1984-02-01	2		1900-01-01 01:25:11	1900-01-01 01:26:04	1900-01-01 01:26:29	1900-01-01 01:27:34
1984-03-01	3		1900-01-01 03:17:40	1900-01-01 03:18:46	1900-01-01 03:19:18	1900-01-01 03:20:53
1984-04-01	4		1900-01-02 00:46:11	1900-01-02 00:50:13	1900-01-02 00:52:08	1900-01-02 01:00:13
1984-05-01	5		1900-01-02 09:27:04	1900-01-02 09:32:14	1900-01-02 09:34:42	1900-01-02 09:45:21
1984-06-01	6		1900-01-02 10:40:55	1900-01-02 10:46:14	1900-01-02 10:48:46	1900-01-02 10:59:45
1984-07-01	7		1900-01-02 11:53:20	1900-01-02 11:58:51	1900-01-02 12:01:28	1900-01-02 12:12:52
1984-08-01	8		1900-01-02 13:08:50	1900-01-02 13:14:33	1900-01-02 13:17:16	1900-01-02 13:29:11
1984-09-01	9		1900-01-02 11:01:28	1900-01-02 11:06:56	1900-01-02 11:09:31	1900-01-02 11:20:51
1984-10-01	10		1900-01-01 20:54:15	1900-01-01 20:57:41	1900-01-01 20:59:19	1900-01-01 21:06:09
1984-11-01	11		1900-01-01 01:56:35	1900-01-01 01:57:22	1900-01-01 01:57:44	1900-01-01 01:58:38
1984-12-01	12		1900-01-01 01:23:28	1900-01-01 01:24:11	1900-01-01 01:24:32	1900-01-01 01:25:18
1985-01-01	1		1900-01-01 01:39:57	1900-01-01 01:40:44	1900-01-01 01:41:06	1900-01-01 01:41:59
1985-02-01	2		1900-01-01 01:51:33	1900-01-01 01:52:22	1900-01-01 01:52:45	1900-01-01 01:53:44
1985-03-01	3		1900-01-01 03:44:54	1900-01-01 03:45:54	1900-01-01 03:46:23	1900-01-01 03:47:52
1985-04-01	4		1900-01-02 01:37:49	1900-01-02 01:41:52	1900-01-02 01:43:47	1900-01-02 01:52:03
1985-05-01	5		1900-01-02 10:25:25	1900-01-02 10:30:40	1900-01-02 10:33:09	1900-01-02 10:44:05
1985-06-01	6		1900-01-02 11:39:54	1900-01-02 11:45:16	1900-01-02 11:47:49	1900-01-02 11:59:04
1985-07-01	7		1900-01-02 12:52:48	1900-01-02 12:58:21	1900-01-02 13:00:59	1900-01-02 13:12:38
1985-08-01	8		1900-01-02 14:09:18	1900-01-02 14:15:04	1900-01-02 14:17:49	1900-01-02 14:29:59
1985-09-01	9		1900-01-02 12:03:14	1900-01-02 12:08:45	1900-01-02 12:11:22	1900-01-02 12:22:57
1985-10-01	10		1900-01-01 21:22:29	1900-01-01 21:25:54	1900-01-01 21:27:31	1900-01-01 21:34:27
1985-11-01	11		1900-01-01 01:59:08	1900-01-01 01:59:49	1900-01-01 02:00:09	1900-01-01 02:00:59
1985-12-01	12		1900-01-01 01:14:00	1900-01-01 01:14:37	1900-01-01 01:14:54	1900-01-01 01:15:34
1986-01-01	1		1900-01-01 01:14:56	1900-01-01 01:15:30	1900-01-01 01:15:47	1900-01-01 01:16:24
1986-02-01	2		1900-01-01 01:08:41	1900-01-01 01:09:12	1900-01-01 01:09:26	1900-01-01 01:09:54
1986-03-01	3		1900-01-01 02:55:25	1900-01-01 02:56:07	1900-01-01 02:56:27	1900-01-01 02:57:22
1986-04-01	4		1900-01-02 01:03:31	1900-01-02 01:07:17	1900-01-02 01:09:04	1900-01-02 01:16:50
1986-05-01	5		1900-01-02 09:56:58	1900-01-02 10:01:56	1900-01-02 10:04:17	1900-01-02 10:14:45
1986-06-01	6		1900-01-02 11:10:54	1900-01-02 11:16:01	1900-01-02 11:18:27	1900-01-02 11:29:18
1986-07-01	7		1900-01-02 12:22:51	1900-01-02 12:28:09	1900-01-02 12:30:41	1900-01-02 12:42:00
1986-08-01	8		1900-01-02 13:36:34	1900-01-02 13:42:06	1900-01-02 13:44:43	1900-01-02 13:56:33
1986-09-01	9		1900-01-02 11:17:07	1900-01-02 11:22:21	1900-01-02 11:24:50	1900-01-02 11:36:00
1986-10-01	10		1900-01-01 20:10:22	1900-01-01 20:13:28	1900-01-01 20:14:56	1900-01-01 20:21:20
1986-11-01	11		1900-01-01 00:25:00	1900-01-01 00:25:20	1900-01-01 00:25:30	1900-01-01 00:25:43
1986-12-01	12		23:31:39.714000	23:31:54.063000	23:32:00.685000	23:32:02.771000
1987-01-01	1		23:23:38.628000	23:23:48.982000	23:23:53.687000	23:23:48.163000
1987-02-01	2		23:11:47.201000	23:11:52.606000	23:11:54.963000	23:11:38.612000
1987-03-01	3		1900-01-01 00:52:20	1900-01-01 00:52:36	1900-01-01 00:52:43	1900-01-01 00:52:51
1987-04-01	4		1900-01-01 23:03:46	1900-01-01 23:07:05	1900-01-01 23:08:40	1900-01-01 23:15:39
1987-05-01	5		1900-01-02 07:57:59	1900-01-02 08:02:30	1900-01-02 08:04:39	1900-01-02 08:14:20
1987-06-01	6		1900-01-02 09:08:17	1900-01-02 09:12:56	1900-01-02 09:15:08	1900-01-02 09:25:07
1987-07-01	7		1900-01-02 10:17:25	1900-01-02 10:22:14	1900-01-02 10:24:31	1900-01-02 10:34:55
1987-08-01	8		1900-01-02 11:28:59	1900-01-02 11:34:01	1900-01-02 11:36:25	1900-01-02 11:47:18
1987-09-01	9		1900-01-02 09:07:12	1900-01-02 09:11:56	1900-01-02 09:14:11	1900-01-02 09:24:25
1987-10-01	10		1900-01-01 17:52:05	1900-01-01 17:54:40	1900-01-01 17:55:53	1900-01-01 18:01:17
1987-11-01	11		21:59:26.642000	21:59:13.668000	21:59:07.313000	21:58:14.646000
1987-12-01	12		21:13:54.257000	21:13:37.552000	21:13:29.435000	21:12:28.423000
1988-01-01	1		21:31:39.578000	21:31:29.789000	21:31:24.958000	21:30:39.292000
1988-02-01	2		21:43:05.667000	21:43:01.208000	21:42:58.902000	21:42:25.398000
1988-03-01	3		23:38:55.374000	23:39:06.706000	23:39:11.912000	23:39:15.018000
1988-04-01	4		1900-01-01 22:30:22	1900-01-01 22:33:45	1900-01-01 22:35:21	1900-01-01 22:42:33
1988-05-01	5		1900-01-02 07:38:53	1900-01-02 07:43:31	1900-01-02 07:45:43	1900-01-02 07:55:46
1988-06-01	6		1900-01-02 08:53:20	1900-01-02 08:58:07	1900-01-02 09:00:23	1900-01-02 09:10:47
1988-07-01	7		1900-01-02 10:07:30	1900-01-02 10:12:29	1900-01-02 10:14:51	1900-01-02 10:25:42
1988-08-01	8		1900-01-02 11:25:07	1900-01-02 11:30:19	1900-01-02 11:32:48	1900-01-02 11:44:10
1988-09-01	9		1900-01-02 09:05:42	1900-01-02 09:10:36	1900-01-02 09:12:56	1900-01-02 09:23:37
1988-10-01	10		1900-01-01 18:04:58	1900-01-01 18:07:44	1900-01-01 18:09:03	1900-01-01 18:14:57
1988-11-01	11		21:54:01.665000	21:53:57.953000	21:53:56.095000	21:53:26.660000
1988-12-01	12		21:11:22.394000	21:11:15.672000	21:11:12.378000	21:10:35.765000
1989-01-01	1		21:31:25.988000	21:31:26.503000	21:31:26.656000	21:31:05.980000
1989-02-01	2		21:46:40.375000	21:46:46.810000	21:46:49.783000	21:46:42.925000
1989-03-01	3		23:48:53.394000	23:49:16.629000	23:49:27.592000	23:49:59.058000
1989-04-01	4		1900-01-01 22:57:29	1900-01-01 23:01:04	1900-01-01 23:02:46	1900-01-01 23:10:30
1989-05-01	5		1900-01-02 08:22:33	1900-01-02 08:27:26	1900-01-02 08:29:45	1900-01-02 08:40:23
1989-06-01	6		1900-01-02 09:47:09	1900-01-02 09:52:14	1900-01-02 09:54:38	1900-01-02 10:05:43
1989-07-01	7		1900-01-02 11:10:20	1900-01-02 11:15:37	1900-01-02 11:18:07	1900-01-02 11:29:41
1989-08-01	8		1900-01-02 12:34:49	1900-01-02 12:40:22	1900-01-02 12:43:00	1900-01-02 12:55:09
1989-09-01	9		1900-01-02 10:20:43	1900-01-02 10:26:00	1900-01-02 10:28:31	1900-01-02 10:40:05
1989-10-01	10		1900-01-01 19:01:37	1900-01-01 19:04:45	1900-01-01 19:06:14	1900-01-01 19:12:58
1989-11-01	11		22:52:05.250000	22:52:26.371000	22:52:36.377000	22:53:03.771000
1989-12-01	12		22:25:08.486000	22:25:30.749000	22:25:41.297000	22:26:09.903000
1990-01-01	1		22:50:50.272000	22:51:20.424000	22:51:34.714000	22:52:19.890000
1990-02-01	2		23:06:16.635000	23:06:51.837000	23:07:08.517000	23:08:04.090000
1990-03-01	3		1900-01-01 01:08:08	1900-01-01 01:09:01	1900-01-01 01:09:26	1900-01-01 01:11:00
1990-04-01	4		1900-01-01 23:56:52	1900-01-02 00:00:54	1900-01-02 00:02:48	1900-01-02 00:11:28
1990-05-01	5		1900-01-02 09:12:54	1900-01-02 09:18:11	1900-01-02 09:20:42	1900-01-02 09:32:12
1990-06-01	6		1900-01-02 10:36:27	1900-01-02 10:41:55	1900-01-02 10:44:31	1900-01-02 10:56:25
1990-07-01	7		1900-01-02 11:57:29	1900-01-02 12:03:11	1900-01-02 12:05:53	1900-01-02 12:18:18
1990-08-01	8		1900-01-02 13:21:37	1900-01-02 13:27:33	1900-01-02 13:30:23	1900-01-02 13:43:22
1990-09-01	9		1900-01-02 11:08:16	1900-01-02 11:13:57	1900-01-02 11:16:39	1900-01-02 11:29:02
1990-10-01	10		1900-01-01 19:53:17	1900-01-01 19:56:49	1900-01-01 19:58:29	1900-01-01 20:06:02
1990-11-01	11		23:36:38.948000	23:37:18.370000	23:37:37.056000	23:38:41.569000
1990-12-01	12		23:00:50.131000	23:01:26.532000	23:01:43.778000	23:02:40.601000
1991-01-01	1		23:22:58.544000	23:23:40.976000	23:24:01.068000	23:25:10.746000
1991-02-01	2		23:35:59.530000	23:36:45.737000	23:37:07.654000	23:38:25.464000
1991-03-01	3		1900-01-01 01:34:43	1900-01-01 01:35:44	1900-01-01 01:36:13	1900-01-01 01:38:05
1991-04-01	4		1900-01-02 00:55:26	1900-01-02 00:59:46	1900-01-02 01:01:49	1900-01-02 01:11:07
1991-05-01	5		1900-01-02 10:23:10	1900-01-02 10:28:48	1900-01-02 10:31:29	1900-01-02 10:43:45
1991-06-01	6		1900-01-02 11:45:08	1900-01-02 11:50:57	1900-01-02 11:53:43	1900-01-02 12:06:25
1991-07-01	7		1900-01-02 13:07:38	1900-01-02 13:13:43	1900-01-02 13:16:36	1900-01-02 13:29:51
1991-08-01	8		1900-01-02 14:33:05	1900-01-02 14:39:25	1900-01-02 14:42:25	1900-01-02 14:56:16
1991-09-01	9		1900-01-02 12:15:10	1900-01-02 12:21:12	1900-01-02 12:24:04	1900-01-02 12:37:15
1991-10-01	10		1900-01-01 20:32:58	1900-01-01 20:36:43	1900-01-01 20:38:30	1900-01-01 20:46:31
1991-11-01	11		23:45:04.866000	23:45:50.337000	23:46:11.903000	23:47:27.718000
1991-12-01	12		22:55:46.946000	22:56:27.274000	22:56:46.395000	22:57:50.414000
1992-01-01	1		22:57:40.499000	22:58:16.199000	22:58:33.141000	22:59:28.224000
1992-02-01	2		22:53:00.632000	22:53:32.304000	22:53:47.304000	22:54:33.333000
1992-03-01	3		1900-01-01 00:48:48	1900-01-01 00:49:33	1900-01-01 00:49:54	1900-01-01 00:51:10
1992-04-01	4		1900-01-02 00:32:12	1900-01-02 00:36:17	1900-01-02 00:38:14	1900-01-02 00:47:02
1992-05-01	5		1900-01-02 10:04:48	1900-01-02 10:10:12	1900-01-02 10:12:45	1900-01-02 10:24:32
1992-06-01	6		1900-01-02 11:24:54	1900-01-02 11:30:26	1900-01-02 11:33:04	1900-01-02 11:45:11
1992-07-01	7		1900-01-02 12:43:10	1900-01-02 12:48:52	1900-01-02 12:51:34	1900-01-02 13:04:03
1992-08-01	8		1900-01-02 14:03:41	1900-01-02 14:09:36	1900-01-02 14:12:25	1900-01-02 14:25:23
1992-09-01	9		1900-01-02 11:44:48	1900-01-02 11:50:24	1900-01-02 11:53:03	1900-01-02 12:05:18
1992-10-01	10		1900-01-01 20:05:27	1900-01-01 20:08:46	1900-01-01 20:10:20	1900-01-01 20:17:28
1992-11-01	11		23:09:37.152000	23:09:55.851000	23:10:05.262000	23:10:34.661000
1992-12-01	12		22:25:53.079000	22:26:06.584000	22:26:14.396000	22:26:39.303000
1993-01-01	1		22:43:13.079000	22:43:30.063000	22:43:40.511000	22:44:13.474000
1993-02-01	2		22:53:01.764000	22:53:19.863000	22:53:31.746000	22:54:08.384000
1993-03-01	3		1900-01-01 00:57:35	1900-01-01 00:58:08	1900-01-01 00:58:28	1900-01-01 00:59:41
1993-04-01	4		1900-01-02 00:39:54	1900-01-02 00:43:40	1900-01-02 00:45:32	1900-01-02 00:54:03
1993-05-01	5		1900-01-02 10:14:51	1900-01-02 10:19:53	1900-01-02 10:22:21	1900-01-02 10:33:45
1993-06-01	6		1900-01-02 11:38:39	1900-01-02 11:43:50	1900-01-02 11:46:22	1900-01-02 11:58:06
1993-07-01	7		1900-01-02 13:00:28	1900-01-02 13:05:50	1900-01-02 13:08:27	1900-01-02 13:20:38
1993-08-01	8		1900-01-02 14:24:23	1900-01-02 14:29:58	1900-01-02 14:32:41	1900-01-02 14:45:22
1993-09-01	9		1900-01-02 12:01:35	1900-01-02 12:06:49	1900-01-02 12:09:23	1900-01-02 12:21:21
1993-10-01	10		1900-01-01 20:15:47	1900-01-01 20:18:47	1900-01-01 20:20:18	1900-01-01 20:27:13
1993-11-01	11		23:27:32.850000	23:27:37.014000	23:27:44.706000	23:28:04.157000
1993-12-01	12		22:48:02.270000	22:48:01.450000	22:48:07.548000	22:48:16.290000
1994-01-01	1		23:09:06.242000	23:09:10.397000	23:09:19.595000	23:09:38.800000
1994-02-01	2		23:24:03.729000	23:24:12.647000	23:24:24.691000	23:24:52.511000
1994-03-01	3		1900-01-01 01:30:36	1900-01-01 01:31:03	1900-01-01 01:31:23	1900-01-01 01:32:29
1994-04-01	4		1900-01-02 01:09:21	1900-01-02 01:13:02	1900-01-02 01:14:55	1900-01-02 01:23:19
1994-05-01	5		1900-01-02 10:43:42	1900-01-02 10:48:41	1900-01-02 10:51:11	1900-01-02 11:02:29
1994-06-01	6		1900-01-02 12:07:43	1900-01-02 12:12:52	1900-01-02 12:15:27	1900-01-02 12:27:07
1994-07-01	7		1900-01-02 13:31:21	1900-01-02 13:36:42	1900-01-02 13:39:23	1900-01-02 13:51:31
1994-08-01	8		1900-01-02 14:59:16	1900-01-02 15:04:54	1900-01-02 15:07:43	1900-01-02 15:20:25
1994-09-01	9		1900-01-02 12:48:19	1900-01-02 12:53:40	1900-01-02 12:56:21	1900-01-02 13:08:25
1994-10-01	10		1900-01-01 21:02:10	1900-01-01 21:05:17	1900-01-01 21:06:55	1900-01-01 21:13:56
1994-11-01	11		23:59:30.993000	23:59:43.840000	23:59:59.327000	1900-01-01 00:00:23
1994-12-01	12		23:09:55.084000	23:10:03.352000	23:10:17.153000	23:10:28.985000
1995-01-01	1		23:15:57.989000	23:16:07.195000	23:16:21.451000	23:16:34.120000
1995-02-01	2		23:13:51.201000	23:13:58.017000	23:14:11.218000	23:14:17.704000
1995-03-01	3		1900-01-01 01:13:48	1900-01-01 01:14:09	1900-01-01 01:14:29	1900-01-01 01:15:08
1995-04-01	4		1900-01-02 01:20:47	1900-01-02 01:24:28	1900-01-02 01:26:24	1900-01-02 01:34:35
1995-05-01	5		1900-01-02 11:05:10	1900-01-02 11:10:11	1900-01-02 11:12:44	1900-01-02 11:23:55
1995-06-01	6		1900-01-02 12:28:10	1900-01-02 12:33:24	1900-01-02 12:36:03	1900-01-02 12:47:41
1995-07-01	7		1900-01-02 13:51:06	1900-01-02 13:56:33	1900-01-02 13:59:19	1900-01-02 14:11:27
1995-08-01	8		1900-01-02 15:17:32	1900-01-02 15:23:15	1900-01-02 15:26:07	1900-01-02 15:38:50
1995-09-01	9		1900-01-02 12:56:36	1900-01-02 13:02:01	1900-01-02 13:04:46	1900-01-02 13:16:48
1995-10-01	10		1900-01-01 20:39:54	1900-01-01 20:43:02	1900-01-01 20:44:41	1900-01-01 20:51:34
1995-11-01	11		23:04:09.852000	23:04:17.075000	23:04:30.592000	23:04:33.151000
1995-12-01	12		22:07:04.728000	22:07:06.578000	22:07:17.667000	22:07:07.254000
1996-01-01	1		22:05:39.638000	22:05:40.161000	22:05:50.279000	22:05:36.707000
1996-02-01	2		21:58:20.324000	21:58:16.946000	21:58:25.121000	21:58:02.444000
1996-03-01	3		23:55:47.498000	23:55:57.456000	23:56:11.819000	23:56:19.020000
1996-04-01	4		1900-01-02 00:27:32	1900-01-02 00:31:04	1900-01-02 00:32:54	1900-01-02 00:40:38
1996-05-01	5		1900-01-02 10:16:19	1900-01-02 10:21:10	1900-01-02 10:23:37	1900-01-02 10:34:20
1996-06-01	6		1900-01-02 11:35:03	1900-01-02 11:40:03	1900-01-02 11:42:34	1900-01-02 11:53:36
1996-07-01	7		1900-01-02 12:53:12	1900-01-02 12:58:24	1900-01-02 13:01:01	1900-01-02 13:12:31
1996-08-01	8		1900-01-02 14:14:47	1900-01-02 14:20:13	1900-01-02 14:22:57	1900-01-02 14:34:59
1996-09-01	9		1900-01-02 11:42:26	1900-01-02 11:47:32	1900-01-02 11:50:06	1900-01-02 12:01:24
1996-10-01	10		1900-01-01 19:09:43	1900-01-01 19:12:31	1900-01-01 19:14:00	1900-01-01 19:20:06
1996-11-01	11		21:19:46.119000	21:19:34.652000	21:19:37.342000	21:18:55.650000
1996-12-01	12		20:18:59.050000	20:18:42.201000	20:18:42.235000	20:17:48.233000
1997-01-01	1		20:12:26.264000	20:12:07.194000	20:12:05.868000	20:11:07.043000
1997-02-01	2		20:06:04.838000	20:05:42.372000	20:05:39.323000	20:04:32.644000
1997-03-01	3		22:02:10.655000	22:02:01.373000	22:02:04.467000	22:01:27.542000
1997-04-01	4		1900-01-01 22:28:15	1900-01-01 22:31:24	1900-01-01 22:33:01	1900-01-01 22:39:53
1997-05-01	5		1900-01-02 08:18:58	1900-01-02 08:23:26	1900-01-02 08:25:40	1900-01-02 08:35:31
1997-06-01	6		1900-01-02 09:42:29	1900-01-02 09:47:07	1900-01-02 09:49:26	1900-01-02 09:59:40
1997-07-01	7		1900-01-02 11:03:54	1900-01-02 11:08:44	1900-01-02 11:11:09	1900-01-02 11:21:51
1997-08-01	8		1900-01-02 12:28:56	1900-01-02 12:34:00	1900-01-02 12:36:32	1900-01-02 12:47:47
1997-09-01	9		1900-01-02 10:02:41	1900-01-02 10:07:27	1900-01-02 10:09:49	1900-01-02 10:20:22
1997-10-01	10		1900-01-01 17:23:26	1900-01-01 17:25:53	1900-01-01 17:27:09	1900-01-01 17:32:29
1997-11-01	11		19:21:16.839000	19:20:45.769000	19:20:36.901000	19:19:12.259000
1997-12-01	12		18:14:31.159000	18:13:55.817000	18:13:43.879000	18:12:11.098000
1998-01-01	1		18:05:26.522000	18:04:48.605000	18:04:35.096000	18:02:56.952000
1998-02-01	2		17:56:55.673000	17:56:14.445000	17:55:59.112000	17:54:13.752000
1998-03-01	3		19:53:26.949000	19:52:59.189000	19:52:50.038000	19:51:35.280000
1998-04-01	4		1900-01-01 20:32:12	1900-01-01 20:35:03	1900-01-01 20:36:28	1900-01-01 20:42:43
1998-05-01	5		1900-01-02 06:28:36	1900-01-02 06:32:46	1900-01-02 06:34:48	1900-01-02 06:44:03
1998-06-01	6		1900-01-02 07:52:31	1900-01-02 07:56:51	1900-01-02 07:58:58	1900-01-02 08:08:35
1998-07-01	7		1900-01-02 09:15:35	1900-01-02 09:20:08	1900-01-02 09:22:21	1900-01-02 09:32:29
1998-08-01	8		1900-01-02 10:41:46	1900-01-02 10:46:33	1900-01-02 10:48:53	1900-01-02 10:59:34
1998-09-01	9		1900-01-02 08:10:12	1900-01-02 08:14:41	1900-01-02 08:16:51	1900-01-02 08:26:51
1998-10-01	10		1900-01-01 15:18:01	1900-01-01 15:20:12	1900-01-01 15:21:17	1900-01-01 15:26:04
1998-11-01	11		17:03:03.638000	17:02:12.365000	17:01:50.191000	16:59:44.890000
1998-12-01	12		16:22:10.128000	16:21:15.336000	16:20:51.616000	16:18:37.063000
1999-01-01	1		16:52:57.984000	16:52:12.107000	16:51:52.884000	16:49:56.675000
1999-02-01	2		17:19:54.317000	17:19:16.315000	17:19:01.172000	17:17:21.090000
1999-03-01	3		19:46:55.690000	19:46:40.141000	19:46:35.874000	19:45:45.422000
1999-04-01	4		1900-01-01 21:18:43	1900-01-01 21:21:53	1900-01-01 21:23:27	1900-01-01 21:30:21
1999-05-01	5		1900-01-02 07:36:07	1900-01-02 07:40:38	1900-01-02 07:42:50	1900-01-02 07:52:48
1999-06-01	6		1900-01-02 09:07:40	1900-01-02 09:12:22	1900-01-02 09:14:40	1900-01-02 09:25:02
1999-07-01	7		1900-01-02 10:37:59	1900-01-02 10:42:54	1900-01-02 10:45:17	1900-01-02 10:56:08
1999-08-01	8		1900-01-02 12:11:48	1900-01-02 12:16:59	1900-01-02 12:19:29	1900-01-02 12:30:57
1999-09-01	9		1900-01-02 09:43:23	1900-01-02 09:48:16	1900-01-02 09:50:38	1900-01-02 10:01:25
1999-10-01	10		1900-01-01 16:53:20	1900-01-01 16:55:58	1900-01-01 16:57:15	1900-01-01 17:02:55
1999-11-01	11		18:41:06.856000	18:40:47.360000	18:40:41.361000	18:39:38.496000
1999-12-01	12		17:57:58.379000	17:57:37.104000	17:57:30.512000	17:56:21.759000
2000-01-01	1		18:21:43.779000	18:21:30.713000	18:21:28.243000	18:20:36.196000
2000-02-01	2		18:40:53.286000	18:40:47.408000	18:40:48.506000	18:40:11.746000
2000-03-01	3		20:57:40.416000	20:57:53.157000	20:58:03.140000	20:58:08.154000
2000-04-01	4		1900-01-01 22:32:02	1900-01-01 22:35:43	1900-01-01 22:37:32	1900-01-01 22:45:30
2000-05-01	5		1900-01-02 08:59:11	1900-01-02 09:04:18	1900-01-02 09:06:48	1900-01-02 09:17:59
2000-06-01	6		1900-01-02 10:39:30	1900-01-02 10:44:50	1900-01-02 10:47:27	1900-01-02 10:59:09
2000-07-01	7		1900-01-02 12:19:08	1900-01-02 12:24:46	1900-01-02 12:27:30	1900-01-02 12:39:49
2000-08-01	8		1900-01-02 14:02:57	1900-01-02 14:08:54	1900-01-02 14:11:47	1900-01-02 14:24:49
2000-09-01	9		1900-01-02 11:46:34	1900-01-02 11:52:14	1900-01-02 11:55:00	1900-01-02 12:07:25
2000-10-01	10		1900-01-01 19:03:26	1900-01-01 19:06:48	1900-01-01 19:08:29	1900-01-01 19:15:41
2000-11-01	11		20:54:15.982000	20:54:37.840000	20:54:53.136000	20:55:14.754000
2000-12-01	12		20:22:05.532000	20:22:27.297000	20:22:42.956000	20:23:02.609000
2001-01-01	1		20:52:18.394000	20:52:47.878000	20:53:07.531000	20:53:43.518000
2001-02-01	2		21:10:19.338000	21:10:53.468000	21:11:15.511000	21:12:01.414000
2001-03-01	3		23:27:00.440000	23:27:52.734000	23:28:23.416000	23:29:50.646000
2001-04-01	4		1900-01-02 01:03:32	1900-01-02 01:07:53	1900-01-02 01:10:04	1900-01-02 01:19:25
2001-05-01	5		1900-01-02 11:28:32	1900-01-02 11:34:17	1900-01-02 11:37:07	1900-01-02 11:49:39
2001-06-01	6		1900-01-02 13:02:59	1900-01-02 13:08:55	1900-01-02 13:11:50	1900-01-02 13:24:47
2001-07-01	7		1900-01-02 14:36:26	1900-01-02 14:42:37	1900-01-02 14:45:38	1900-01-02 14:59:08
2001-08-01	8		1900-01-02 16:13:38	1900-01-02 16:20:04	1900-01-02 16:23:13	1900-01-02 16:37:18
2001-09-01	9		1900-01-02 13:45:04	1900-01-02 13:51:10	1900-01-02 13:54:10	1900-01-02 14:07:33
2001-10-01	10		1900-01-01 20:44:33	1900-01-01 20:48:17	1900-01-01 20:50:09	1900-01-01 20:58:13
2001-11-01	11		22:13:49.837000	22:14:26.583000	22:14:50	22:16:04.583000
2001-12-01	12		21:26:13.217000	21:26:44.711000	21:27:05.758000	21:28:20.984000
2002-01-01	1		21:43:19.493000	21:43:55.429000	21:44:18.689000	21:45:51.474000
2002-02-01	2		21:49:11.477000	21:49:46.536000	21:50:09.187000	21:51:59.320000
2002-03-01	3		23:56:45.065000	23:57:34.656000	23:58:04.177000	1900-01-01 00:00:29
2002-04-01	4		1900-01-02 01:29:43	1900-01-02 01:33:58	1900-01-02 01:36:06	1900-01-02 01:46:21
2002-05-01	5		1900-01-02 11:57:26	1900-01-02 12:03:05	1900-01-02 12:05:51	1900-01-02 12:19:19
2002-06-01	6		1900-01-02 13:33:40	1900-01-02 13:39:30	1900-01-02 13:42:22	1900-01-02 13:56:20
2002-07-01	7		1900-01-02 15:07:42	1900-01-02 15:13:48	1900-01-02 15:16:47	1900-01-02 15:31:20
2002-08-01	8		1900-01-02 16:43:16	1900-01-02 16:49:36	1900-01-02 16:52:43	1900-01-02 17:07:54
2002-09-01	9		1900-01-02 14:14:40	1900-01-02 14:20:41	1900-01-02 14:23:37	1900-01-02 14:38:07
2002-10-01	10		1900-01-01 20:55:44	1900-01-01 20:59:21	1900-01-01 21:01:09	1900-01-01 21:10:15
2002-11-01	11		22:10:03.159000	22:10:32.400000	22:10:51.906000	22:12:53.575000
2002-12-01	12		21:21:13.697000	21:21:37.928000	21:21:55.149000	21:23:44.539000
2003-01-01	1		21:35:15.273000	21:35:43.093000	21:36:02.029000	21:37:58.073000
2003-02-01	2		21:37:23.564000	21:37:48.690000	21:38:05.953000	21:39:54.033000
2003-03-01	3		23:45:21.050000	23:46:00.444000	23:46:24.391000	23:48:45.470000
2003-04-01	4		1900-01-02 01:44:21	1900-01-02 01:48:32	1900-01-02 01:50:36	1900-01-02 02:00:58
2003-05-01	5		1900-01-02 12:16:37	1900-01-02 12:22:12	1900-01-02 12:24:56	1900-01-02 12:38:28
2003-06-01	6		1900-01-02 13:49:22	1900-01-02 13:55:07	1900-01-02 13:57:55	1900-01-02 14:11:50
2003-07-01	7		1900-01-02 15:20:10	1900-01-02 15:26:06	1900-01-02 15:29:00	1900-01-02 15:43:22
2003-08-01	8		1900-01-02 16:52:53	1900-01-02 16:59:03	1900-01-02 17:02:03	1900-01-02 17:16:57
2003-09-01	9		1900-01-02 14:15:28	1900-01-02 14:21:16	1900-01-02 14:24:06	1900-01-02 14:38:11
2003-10-01	10		1900-01-01 21:04:04	1900-01-01 21:07:27	1900-01-01 21:09:08	1900-01-01 21:17:43
2003-11-01	11		22:01:18.802000	22:01:29.793000	22:01:39.792000	22:02:56.644000
2003-12-01	12		21:16:48.653000	21:16:55.807000	21:17:04.067000	21:18:09.183000
2004-01-01	1		21:38:19.492000	21:38:32.262000	21:38:43.233000	21:39:57.091000
2004-02-01	2		21:53:13.929000	21:53:30.660000	21:53:43.481000	21:55:01.427000
2004-03-01	3		1900-01-01 00:13:51	1900-01-01 00:14:27	1900-01-01 00:14:48	1900-01-01 00:16:42
2004-04-01	4		1900-01-02 02:31:32	1900-01-02 02:35:42	1900-01-02 02:37:45	1900-01-02 02:47:37
2004-05-01	5		1900-01-02 13:12:40	1900-01-02 13:18:14	1900-01-02 13:20:57	1900-01-02 13:34:00
2004-06-01	6		1900-01-02 14:51:57	1900-01-02 14:57:41	1900-01-02 15:00:29	1900-01-02 15:13:52
2004-07-01	7		1900-01-02 16:27:06	1900-01-02 16:33:04	1900-01-02 16:35:58	1900-01-02 16:49:48
2004-08-01	8		1900-01-02 18:03:39	1900-01-02 18:09:51	1900-01-02 18:12:52	1900-01-02 18:27:14
2004-09-01	9		1900-01-02 15:29:28	1900-01-02 15:35:20	1900-01-02 15:38:10	1900-01-02 15:51:42
2004-10-01	10		1900-01-01 22:04:14	1900-01-01 22:07:38	1900-01-01 22:09:19	1900-01-01 22:17:13
2004-11-01	11		22:59:36.803000	22:59:49.443000	22:59:59.161000	23:00:35.290000
2004-12-01	12		22:10:42.485000	22:10:50.153000	22:10:57.577000	22:11:18.430000
2005-01-01	1		22:26:44.100000	22:26:56.828000	22:27:06.667000	22:27:35.847000
2005-02-01	2		22:34:28.126000	22:34:42.737000	22:34:53.395000	22:35:23.893000
2005-03-01	3		1900-01-01 00:49:47	1900-01-01 00:50:17	1900-01-01 00:50:36	1900-01-01 00:51:41
2005-04-01	4		1900-01-02 03:05:49	1900-01-02 03:09:52	1900-01-02 03:11:50	1900-01-02 03:20:55
2005-05-01	5		1900-01-02 13:45:01	1900-01-02 13:50:29	1900-01-02 13:53:07	1900-01-02 14:05:22
2005-06-01	6		1900-01-02 15:21:11	1900-01-02 15:26:50	1900-01-02 15:29:34	1900-01-02 15:42:13
2005-07-01	7		1900-01-02 16:55:48	1900-01-02 17:01:42	1900-01-02 17:04:33	1900-01-02 17:17:45
2005-08-01	8		1900-01-02 18:32:13	1900-01-02 18:38:23	1900-01-02 18:41:21	1900-01-02 18:55:09
2005-09-01	9		1900-01-02 15:57:54	1900-01-02 16:03:45	1900-01-02 16:06:34	1900-01-02 16:19:36
2005-10-01	10		1900-01-01 22:40:34	1900-01-01 22:44:02	1900-01-01 22:45:44	1900-01-01 22:53:20
2005-11-01	11		23:35:07.566000	23:35:27.557000	23:35:40.222000	23:36:06.411000
2005-12-01	12		22:44:33.136000	22:44:49.403000	22:45:00.340000	22:45:15.525000
2006-01-01	1		23:00:14.009000	23:00:35.917000	23:00:49.590000	23:01:16.203000
2006-02-01	2		23:08:36.817000	23:09:01.614000	23:09:16.614000	23:09:49.864000
2006-03-01	3		1900-01-01 01:25:07	1900-01-01 01:25:50	1900-01-01 01:26:14	1900-01-01 01:27:27
2006-04-01	4		1900-01-02 03:48:40	1900-01-02 03:52:55	1900-01-02 03:54:59	1900-01-02 04:04:14
2006-05-01	5		1900-01-02 14:31:20	1900-01-02 14:36:59	1900-01-02 14:39:43	1900-01-02 14:52:09
2006-06-01	6		1900-01-02 16:07:23	1900-01-02 16:13:13	1900-01-02 16:16:02	1900-01-02 16:28:51
2006-07-01	7		1900-01-02 17:41:08	1900-01-02 17:47:12	1900-01-02 17:50:07	1900-01-02 18:03:27
2006-08-01	8		1900-01-02 19:19:47	1900-01-02 19:26:06	1900-01-02 19:29:09	1900-01-02 19:43:04
2006-09-01	9		1900-01-02 16:44:46	1900-01-02 16:50:44	1900-01-02 16:53:38	1900-01-02 17:06:45
2006-10-01	10		1900-01-01 22:53:33	1900-01-01 22:57:04	1900-01-01 22:58:48	1900-01-01 23:06:24
2006-11-01	11		23:10:35.244000	23:10:53.676000	23:11:05.477000	23:11:23.653000
2006-12-01	12		22:10:41.235000	22:10:53.844000	22:11:02.966000	22:11:07.569000
2007-01-01	1		22:16:08.625000	22:16:22.198000	22:16:31.716000	22:16:38.971000
2007-02-01	2		22:10:34.791000	22:10:44.841000	22:10:52.620000	22:10:51.944000
2007-03-01	3		1900-01-01 00:19:48	1900-01-01 00:20:12	1900-01-01 00:20:27	1900-01-01 00:20:58
2007-04-01	4		1900-01-02 03:03:33	1900-01-02 03:07:29	1900-01-02 03:09:23	1900-01-02 03:17:45
2007-05-01	5		1900-01-02 13:52:17	1900-01-02 13:57:37	1900-01-02 14:00:12	1900-01-02 14:11:42
2007-06-01	6		1900-01-02 15:26:21	1900-01-02 15:31:52	1900-01-02 15:34:32	1900-01-02 15:46:25
2007-07-01	7		1900-01-02 16:58:59	1900-01-02 17:04:43	1900-01-02 17:07:29	1900-01-02 17:19:53
2007-08-01	8		1900-01-02 18:32:27	1900-01-02 18:38:26	1900-01-02 18:41:19	1900-01-02 18:54:17
2007-09-01	9		1900-01-02 15:52:09	1900-01-02 15:57:47	1900-01-02 16:00:31	1900-01-02 16:12:44
2007-10-01	10		1900-01-01 21:52:12	1900-01-01 21:55:24	1900-01-01 21:56:57	1900-01-01 22:03:43
2007-11-01	11		22:13:39.993000	22:13:42.049000	22:13:45.804000	22:13:27.085000
2007-12-01	12		21:25:15.026000	21:25:13.979000	21:25:16.377000	21:24:50.170000
2008-01-01	1		21:44:22.743000	21:44:27.540000	21:44:32.768000	21:44:19.390000
2008-02-01	2		21:57:21.145000	21:57:29.692000	21:57:36.719000	21:57:30.697000
2008-03-01	3		1900-01-01 00:22:28	1900-01-01 00:22:57	1900-01-01 00:23:14	1900-01-01 00:23:55
2008-04-01	4		1900-01-02 03:46:11	1900-01-02 03:50:21	1900-01-02 03:52:23	1900-01-02 04:01:22
2008-05-01	5		1900-01-02 14:52:38	1900-01-02 14:58:16	1900-01-02 15:00:59	1900-01-02 15:13:15
2008-06-01	6		1900-01-02 16:32:13	1900-01-02 16:38:01	1900-01-02 16:40:49	1900-01-02 16:53:30
2008-07-01	7		1900-01-02 18:09:35	1900-01-02 18:15:35	1900-01-02 18:18:29	1900-01-02 18:31:39
2008-08-01	8		1900-01-02 19:48:13	1900-01-02 19:54:29	1900-01-02 19:57:30	1900-01-02 20:11:15
2008-09-01	9		1900-01-02 17:04:29	1900-01-02 17:10:23	1900-01-02 17:13:14	1900-01-02 17:26:10
2008-10-01	10		1900-01-01 22:52:13	1900-01-01 22:55:34	1900-01-01 22:57:12	1900-01-01 23:04:22
2008-11-01	11		22:52:40.343000	22:52:43.861000	22:52:48.335000	22:52:31.248000
2008-12-01	12		22:04:08.263000	22:04:07.976000	22:04:10.687000	22:03:44.218000
2009-01-01	1		22:23:23.336000	22:23:29.476000	22:23:35.295000	22:23:23.074000
2009-02-01	2		22:35:57.701000	22:36:08.917000	22:36:17.084000	22:36:16.586000
2009-03-01	3		1900-01-01 00:59:11	1900-01-01 00:59:42	1900-01-01 00:59:59	1900-01-01 01:00:44
2009-04-01	4		1900-01-02 04:16:22	1900-01-02 04:20:36	1900-01-02 04:22:40	1900-01-02 04:31:52
2009-05-01	5		1900-01-02 15:22:51	1900-01-02 15:28:35	1900-01-02 15:31:20	1900-01-02 15:43:56
2009-06-01	6		1900-01-02 17:04:38	1900-01-02 17:10:33	1900-01-02 17:13:24	1900-01-02 17:26:26
2009-07-01	7		1900-01-02 18:42:52	1900-01-02 18:49:01	1900-01-02 18:51:58	1900-01-02 19:05:32
2009-08-01	8		1900-01-02 20:22:19	1900-01-02 20:28:44	1900-01-02 20:31:49	1900-01-02 20:46:00
2009-09-01	9		1900-01-02 17:42:06	1900-01-02 17:48:10	1900-01-02 17:51:06	1900-01-02 18:04:31
2009-10-01	10		1900-01-01 23:33:29	1900-01-01 23:37:03	1900-01-01 23:38:46	1900-01-01 23:46:27
2009-11-01	11		23:33:19.328000	23:33:34.803000	23:33:44.594000	23:33:55.521000
2009-12-01	12		22:40:06.969000	22:40:19.038000	22:40:27.289000	22:40:29.831000
2010-01-01	1		22:55:48.762000	22:56:06.911000	22:56:18.051000	22:56:34.259000
2010-02-01	2		23:00:27.632000	23:00:45.815000	23:00:56.820000	23:01:14.142000
2010-03-01	3		1900-01-01 01:18:10	1900-01-01 01:18:44	1900-01-01 01:19:03	1900-01-01 01:19:56
2010-04-01	4		1900-01-02 04:30:55	1900-01-02 04:35:05	1900-01-02 04:37:06	1900-01-02 04:46:11
2010-05-01	5		1900-01-02 15:33:07	1900-01-02 15:38:43	1900-01-02 15:41:25	1900-01-02 15:53:45
2010-06-01	6		1900-01-02 17:12:31	1900-01-02 17:18:17	1900-01-02 17:21:04	1900-01-02 17:33:47
2010-07-01	7		1900-01-02 18:46:57	1900-01-02 18:52:55	1900-01-02 18:55:47	1900-01-02 19:08:59
2010-08-01	8		1900-01-02 20:24:10	1900-01-02 20:30:24	1900-01-02 20:33:23	1900-01-02 20:47:11
2010-09-01	9		1900-01-02 17:43:36	1900-01-02 17:49:29	1900-01-02 17:52:19	1900-01-02 18:05:20
2010-10-01	10		1900-01-01 23:46:37	1900-01-01 23:50:04	1900-01-01 23:51:44	1900-01-01 23:59:11
2010-11-01	11		23:52:02.891000	23:52:17.349000	23:52:26.393000	23:52:37.337000
2010-12-01	12		23:02:34.157000	23:02:45.398000	23:02:52.949000	23:02:55.972000
2011-01-01	1		23:19:38.735000	23:19:56.437000	23:20:07.096000	23:20:24.418000
2011-02-01	2		23:31:10.965000	23:31:33.768000	23:31:46.859000	23:32:15.651000
2011-03-01	3		1900-01-01 01:54:48	1900-01-01 01:55:30	1900-01-01 01:55:52	1900-01-01 01:57:06
2011-04-01	4		1900-01-02 05:04:27	1900-01-02 05:08:44	1900-01-02 05:10:47	1900-01-02 05:20:07
2011-05-01	5		1900-01-02 16:04:22	1900-01-02 16:10:02	1900-01-02 16:12:45	1900-01-02 16:25:15
2011-06-01	6		1900-01-02 17:44:29	1900-01-02 17:50:19	1900-01-02 17:53:07	1900-01-02 18:05:59
2011-07-01	7		1900-01-02 19:20:46	1900-01-02 19:26:48	1900-01-02 19:29:41	1900-01-02 19:42:59
2011-08-01	8		1900-01-02 20:57:56	1900-01-02 21:04:11	1900-01-02 21:07:11	1900-01-02 21:20:59
2011-09-01	9		1900-01-02 18:26:18	1900-01-02 18:32:13	1900-01-02 18:35:03	1900-01-02 18:48:07
2011-10-01	10		1900-01-02 00:40:56	1900-01-02 00:44:27	1900-01-02 00:46:09	1900-01-02 00:53:45
2011-11-01	11		1900-01-01 01:04:39	1900-01-01 01:05:03	1900-01-01 01:05:17	1900-01-01 01:05:48
2011-12-01	12		1900-01-01 00:21:19	1900-01-01 00:21:40	1900-01-01 00:21:52	1900-01-01 00:22:15
2012-01-01	1		1900-01-01 00:41:16	1900-01-01 00:41:43	1900-01-01 00:41:59	1900-01-01 00:42:35
2012-02-01	2		1900-01-01 00:54:43	1900-01-01 00:55:16	1900-01-01 00:55:34	1900-01-01 00:56:23
2012-03-01	3		1900-01-01 03:19:38	1900-01-01 03:20:32	1900-01-01 03:21:00	1900-01-01 03:22:37
2012-04-01	4		1900-01-02 06:36:00	1900-01-02 06:40:27	1900-01-02 06:42:36	1900-01-02 06:52:14
2012-05-01	5		1900-01-02 17:42:17	1900-01-02 17:48:08	1900-01-02 17:50:57	1900-01-02 18:03:47
2012-06-01	6		1900-01-02 19:26:15	1900-01-02 19:32:18	1900-01-02 19:35:12	1900-01-02 19:48:28
2012-07-01	7		1900-01-02 21:05:04	1900-01-02 21:11:19	1900-01-02 21:14:20	1900-01-02 21:28:03
2012-08-01	8		1900-01-02 22:45:07	1900-01-02 22:51:38	1900-01-02 22:54:46	1900-01-02 23:09:07
2012-09-01	9		1900-01-02 20:09:18	1900-01-02 20:15:30	1900-01-02 20:18:29	1900-01-02 20:32:06
2012-10-01	10		1900-01-02 02:12:46	1900-01-02 02:16:33	1900-01-02 02:18:23	1900-01-02 02:26:31
2012-11-01	11		1900-01-01 02:16:42	1900-01-01 02:17:20	1900-01-01 02:17:40	1900-01-01 02:18:39
2012-12-01	12		1900-01-01 01:26:04	1900-01-01 01:26:38	1900-01-01 01:26:56	1900-01-01 01:27:46
2013-01-01	1		1900-01-01 01:40:05	1900-01-01 01:40:44	1900-01-01 01:41:05	1900-01-01 01:42:07
2013-02-01	2		1900-01-01 01:46:26	1900-01-01 01:47:08	1900-01-01 01:47:30	1900-01-01 01:48:38
2013-03-01	3		1900-01-01 04:03:03	1900-01-01 04:04:01	1900-01-01 04:04:32	1900-01-01 04:06:18
2013-04-01	4		1900-01-02 07:18:03	1900-01-02 07:22:37	1900-01-02 07:24:50	1900-01-02 07:34:45
2013-05-01	5		1900-01-02 18:25:08	1900-01-02 18:31:09	1900-01-02 18:34:02	1900-01-02 18:47:12
2013-06-01	6		1900-01-02 20:06:58	1900-01-02 20:13:10	1900-01-02 20:16:08	1900-01-02 20:29:43
2013-07-01	7		1900-01-02 21:44:52	1900-01-02 21:51:17	1900-01-02 21:54:23	1900-01-02 22:08:30
2013-08-01	8		1900-01-02 23:24:53	1900-01-02 23:31:35	1900-01-02 23:34:48	1900-01-02 23:49:32
2013-09-01	9		1900-01-02 20:47:10	1900-01-02 20:53:31	1900-01-02 20:56:34	1900-01-02 21:10:31
2013-10-01	10		1900-01-02 02:23:40	1900-01-02 02:27:30	1900-01-02 02:29:21	1900-01-02 02:37:36
2013-11-01	11		1900-01-01 02:17:41	1900-01-01 02:18:17	1900-01-01 02:18:36	1900-01-01 02:19:31
2013-12-01	12		1900-01-01 01:25:37	1900-01-01 01:26:08	1900-01-01 01:26:26	1900-01-01 01:27:09
2014-01-01	1		1900-01-01 01:41:05	1900-01-01 01:41:41	1900-01-01 01:42:00	1900-01-01 01:42:55
2014-02-01	2		1900-01-01 01:50:54	1900-01-01 01:51:33	1900-01-01 01:51:54	1900-01-01 01:52:57
2014-03-01	3		1900-01-01 04:16:50	1900-01-01 04:17:49	1900-01-01 04:18:20	1900-01-01 04:20:08
2014-04-01	4		1900-01-02 08:34:11	1900-01-02 08:38:54	1900-01-02 08:41:11	1900-01-02 08:51:28
2014-05-01	5		1900-01-02 20:04:02	1900-01-02 20:10:14	1900-01-02 20:13:13	1900-01-02 20:26:51
2014-06-01	6		1900-01-02 21:45:19	1900-01-02 21:51:41	1900-01-02 21:54:44	1900-01-02 22:08:45
2014-07-01	7		1900-01-02 23:23:33	1900-01-02 23:30:06	1900-01-02 23:33:14	1900-01-02 23:47:40
2014-08-01	8		1900-01-03 01:03:04	1900-01-03 01:09:52	1900-01-03 01:13:08	1900-01-03 01:28:08
2014-09-01	9		1900-01-02 22:13:20	1900-01-02 22:19:46	1900-01-02 22:22:51	1900-01-02 22:37:01
2014-10-01	10		1900-01-02 03:15:47	1900-01-02 03:19:38	1900-01-02 03:21:29	1900-01-02 03:29:48
2014-11-01	11		1900-01-01 02:21:46	1900-01-01 02:22:17	1900-01-01 02:22:33	1900-01-01 02:23:19
2014-12-01	12		1900-01-01 01:21:15	1900-01-01 01:21:40	1900-01-01 01:21:54	1900-01-01 01:22:26
2015-01-01	1		1900-01-01 01:29:57	1900-01-01 01:30:25	1900-01-01 01:30:41	1900-01-01 01:31:21
2015-02-01	2		1900-01-01 01:31:55	1900-01-01 01:32:23	1900-01-01 01:32:39	1900-01-01 01:33:18
2015-03-01	3		1900-01-01 03:53:57	1900-01-01 03:54:43	1900-01-01 03:55:07	1900-01-01 03:56:27
2015-04-01	4		1900-01-02 08:01:40	1900-01-02 08:06:06	1900-01-02 08:08:14	1900-01-02 08:17:53
2015-05-01	5		1900-01-02 19:28:19	1900-01-02 19:34:12	1900-01-02 19:37:01	1900-01-02 19:49:56
2015-06-01	6		1900-01-02 21:11:12	1900-01-02 21:17:15	1900-01-02 21:20:09	1900-01-02 21:33:25
2015-07-01	7		1900-01-02 22:49:55	1900-01-02 22:56:08	1900-01-02 22:59:07	1900-01-02 23:12:49
2015-08-01	8		1900-01-03 00:28:24	1900-01-03 00:34:52	1900-01-03 00:37:57	1900-01-03 00:52:13
2015-09-01	9		1900-01-02 21:38:42	1900-01-02 21:44:47	1900-01-02 21:47:42	1900-01-02 22:01:06
2015-10-01	10		1900-01-02 02:44:22	1900-01-02 02:47:53	1900-01-02 02:49:35	1900-01-02 02:57:10
2015-11-01	11		1900-01-01 01:51:56	1900-01-01 01:52:12	1900-01-01 01:52:21	1900-01-01 01:52:33
2015-12-01	12		1900-01-01 00:50:00	1900-01-01 00:50:11	1900-01-01 00:50:17	1900-01-01 00:50:16
2016-01-01	1		1900-01-01 00:55:53	1900-01-01 00:56:05	1900-01-01 00:56:13	1900-01-01 00:56:17
2016-02-01	2		1900-01-01 00:56:02	1900-01-01 00:56:14	1900-01-01 00:56:22	1900-01-01 00:56:25
2016-03-01	3		1900-01-01 03:17:00	1900-01-01 03:17:31	1900-01-01 03:17:47	1900-01-01 03:18:29
2016-04-01	4		1900-01-02 07:34:43	1900-01-02 07:38:50	1900-01-02 07:40:49	1900-01-02 07:49:41
2016-05-01	5		1900-01-02 19:04:15	1900-01-02 19:09:48	1900-01-02 19:12:27	1900-01-02 19:24:33
2016-06-01	6		1900-01-02 20:46:53	1900-01-02 20:52:36	1900-01-02 20:55:20	1900-01-02 21:07:49
2016-07-01	7		1900-01-02 22:24:57	1900-01-02 22:30:53	1900-01-02 22:33:42	1900-01-02 22:46:39
2016-08-01	8		1900-01-03 00:04:49	1900-01-03 00:11:00	1900-01-03 00:13:56	1900-01-03 00:27:27
2016-09-01	9		1900-01-02 21:14:50	1900-01-02 21:20:39	1900-01-02 21:23:25	1900-01-02 21:36:07
2016-10-01	10		1900-01-02 02:07:10	1900-01-02 02:10:27	1900-01-02 02:12:02	1900-01-02 02:19:00
2016-11-01	11		1900-01-01 00:52:35	1900-01-01 00:52:39	1900-01-01 00:52:41	1900-01-01 00:52:20
2016-12-01	12		23:35:47.571000	23:35:42.791000	23:35:41.490000	23:35:01.838000
2023-01-01	1		23:32:25.929000	23:32:17.965000	23:32:03.481000	23:31:33.456000
2023-02-01	2		23:29:19.228000	23:29:40.705000	23:28:23.967000	23:28:39.009000
2023-03-01	3		1900-01-01 01:50:27	1900-01-01 01:52:05	1900-01-01 01:50:31	1900-01-01 01:50:12
2023-04-01	4		1900-01-02 06:36:01	1900-01-02 06:41:12	1900-01-02 06:41:00	1900-01-02 06:48:08
2023-05-01	5		1900-01-02 18:13:45	1900-01-02 18:20:11	1900-01-02 18:21:08	1900-01-02 18:31:30
2023-06-01	6		1900-01-02 19:54:38	1900-01-02 20:01:02	1900-01-02 20:02:29	1900-01-02 20:13:15
2023-07-01	7		1900-01-02 21:30:46	1900-01-02 21:36:53	1900-01-02 21:39:23	1900-01-02 21:50:06
2023-08-01	8		1900-01-02 23:05:04	1900-01-02 23:12:35	1900-01-02 23:14:23	1900-01-02 23:25:04
2023-09-01	9		1900-01-02 20:04:57	1900-01-02 20:13:46	1900-01-02 20:16:02	1900-01-02 20:24:00
2023-10-01	10		1900-01-02 00:37:58	1900-01-02 00:48:36	1900-01-02 00:51:41	1900-01-02 00:45:23
2023-11-01	11		22:48:44.057000	23:10:42.133000	23:15:29.128000	22:41:47.898000
2023-12-01	12		21:16:03.004000	21:45:35.832000	21:47:28.135000	21:08:28.125000
2024-01-01	1		21:08:32.685000	21:40:08.112000	21:43:12.162000	21:01:04.403000
2024-02-01	2		21:02:38.454000	21:36:15.213000	21:41:26.404000	20:54:02.800000
2024-03-01	3		23:18:45.457000	23:54:52.019000	1900-01-01 00:00:34	23:11:24.628000
2024-04-01	4		1900-01-02 03:26:56	1900-01-02 04:19:53	1900-01-02 04:15:04	1900-01-02 03:38:10
2024-05-01	5		1900-01-02 14:48:25	1900-01-02 15:50:04	1900-01-02 15:39:53	1900-01-02 15:04:13
2024-06-01	6		1900-01-02 16:24:56	1900-01-02 17:30:50	1900-01-02 17:17:34	1900-01-02 16:37:28
2024-07-01	7		1900-01-02 17:56:56	1900-01-02 19:07:57	1900-01-02 18:50:41	1900-01-02 18:05:59
2024-08-01	8		1900-01-02 19:27:35	1900-01-02 20:42:42	1900-01-02 20:22:27	1900-01-02 19:34:14
2024-09-01	9		1900-01-02 16:31:21	1900-01-02 17:46:29	1900-01-02 17:26:19	1900-01-02 16:33:11
2024-10-01	10		1900-01-01 21:34:16	1900-01-01 22:32:21	1900-01-01 22:34:16	1900-01-01 21:17:45
2024-11-01	11		20:32:32.450000	20:58:16.556000	21:30:36.350000	19:43:35.401000
2024-12-01	12		19:13:53.441000	19:27:04.941000	20:02:37.613000	18:08:28.114000
2025-01-01	1		19:09:04.411000	19:20:57.210000	19:58:07.265000	17:59:55.643000
2025-02-01	2		19:08:06.321000	19:16:25.430000	19:56:03.983000	17:53:55.162000
2025-03-01	3		21:28:10.107000	21:32:30.672000	22:11:09.916000	20:05:26.499000
2025-04-01	4		1900-01-02 01:24:36	1900-01-02 01:40:09	1900-01-02 01:32:04	1900-01-01 23:25:28
2025-05-01	5		1900-01-02 12:45:34	1900-01-02 13:01:15	1900-01-02 12:36:25	1900-01-02 10:26:55
2025-06-01	6		1900-01-02 14:28:09	1900-01-02 14:36:52	1900-01-02 14:13:27	1900-01-02 11:59:20
2025-07-01	7		1900-01-02 16:06:29	1900-01-02 16:08:43	1900-01-02 15:46:52	1900-01-02 13:27:46
2025-08-01	8		1900-01-02 17:43:50	1900-01-02 17:37:34	1900-01-02 17:19:10	1900-01-02 14:56:29
2025-09-01	9		1900-01-02 14:55:42	1900-01-02 14:40:06	1900-01-02 14:34:04	1900-01-02 12:07:55
2025-10-01	10		1900-01-01 20:07:46	1900-01-01 19:41:18	1900-01-01 20:18:52	1900-01-01 17:50:52
2025-11-01	11		19:11:44.004000	18:29:03.747000	20:09:30.962000	17:44:23.774000
2025-12-01	12		17:56:02.761000	16:57:02.214000	19:06:47.218000	16:44:56.180000
2026-01-01	1		17:53:34.500000	16:50:33.216000	19:14:58.515000	17:00:43.475000
2026-02-01	2		17:51:47.167000	16:46:53.652000	19:18:24.321000	17:12:49.724000
2026-03-01	3		20:10:20.271000	18:58:12.640000	21:37:46.054000	19:32:09.246000
2026-04-01	4		1900-01-01 23:55:22	1900-01-01 21:55:40	1900-01-02 00:45:40	1900-01-01 22:30:47
2026-05-01	5		1900-01-02 11:11:10	1900-01-02 08:49:21	1900-01-02 11:51:21	1900-01-02 09:34:51
2026-06-01	6		1900-01-02 12:52:30	1900-01-02 10:23:05	1900-01-02 13:38:16	1900-01-02 11:24:01
2026-07-01	7		1900-01-02 14:29:56	1900-01-02 11:53:00	1900-01-02 15:22:38	1900-01-02 13:10:16
2026-08-01	8		1900-01-02 16:06:13	1900-01-02 13:21:51	1900-01-02 17:05:37	1900-01-02 14:56:48
2026-09-01	9		1900-01-02 13:19:58	1900-01-02 10:36:42	1900-01-02 14:29:19	1900-01-02 12:26:31
2026-10-01	10		1900-01-01 18:47:09	1900-01-01 16:37:03	1900-01-01 20:21:25	1900-01-01 18:33:29
2026-11-01	11		18:13:53.831000	16:54:40.072000	20:20:09.094000	18:35:58.919000
2026-12-01	12		17:09:33.770000	15:50:54.612000	19:13:31.507000	17:40:11.694000
2027-01-01	1		17:18:32.634000	16:02:18.126000	19:15:39.114000	17:54:30.820000
2027-02-01	2		17:22:49.047000	16:07:37.611000	19:18:17.547000	18:00:23.658000
2027-03-01	3		19:44:56.445000	18:23:28.683000	21:42:19.327000	20:26:30.767000
2027-04-01	4		1900-01-01 23:22:06	1900-01-01 20:45:53	1900-01-02 01:48:53	1900-01-02 00:36:38
2027-05-01	5		1900-01-02 10:37:48	1900-01-02 07:33:50	1900-01-02 13:17:10	1900-01-02 12:10:01
2027-06-01	6		1900-01-02 12:23:17	1900-01-02 09:17:19	1900-01-02 15:05:18	1900-01-02 14:03:21
2027-07-01	7		1900-01-02 14:05:31	1900-01-02 10:58:25	1900-01-02 16:49:40	1900-01-02 15:53:33
2027-08-01	8		1900-01-02 15:47:29	1900-01-02 12:40:09	1900-01-02 18:31:55	1900-01-02 17:44:52
2027-09-01	9		1900-01-02 13:09:49	1900-01-02 10:12:14	1900-01-02 15:46:17	1900-01-02 15:07:08
2027-10-01	10		1900-01-01 18:51:07	1900-01-01 16:41:23	1900-01-01 20:54:30	1900-01-01 20:24:26
2027-11-01	11		18:37:59.629000	17:29:46.752000	19:45:44.480000	19:39:47.400000
2027-12-01	12		17:41:17.660000	16:41:32.186000	18:22:44.791000	18:50:58.368000
2028-01-01	1		17:56:09.247000	17:00:38.319000	18:21:28.893000	19:13:03.873000
2028-02-01	2		18:03:18.401000	17:10:34.348000	18:19:14.999000	19:27:04.359000
2028-03-01	3		20:28:16.788000	19:31:42.500000	20:38:12.032000	21:59:23.342000
2028-04-01	4		1900-01-02 00:23:07	1900-01-01 22:45:51	1900-01-02 00:44:27	1900-01-02 03:05:16
2028-05-01	5		1900-01-02 11:48:17	1900-01-02 09:56:44	1900-01-02 12:05:53	1900-01-02 14:59:07
2028-06-01	6		1900-01-02 13:39:08	1900-01-02 11:47:43	1900-01-02 13:44:48	1900-01-02 16:52:47
2028-07-01	7		1900-01-02 15:27:29	1900-01-02 13:35:55	1900-01-02 15:20:40	1900-01-02 18:42:53
2028-08-01	8		1900-01-02 17:15:28	1900-01-02 15:25:38	1900-01-02 16:57:23	1900-01-02 20:32:33
2028-09-01	9		1900-01-02 14:36:45	1900-01-02 12:54:43	1900-01-02 14:09:59	1900-01-02 17:45:33
2028-10-01	10		1900-01-01 20:03:50	1900-01-01 18:39:46	1900-01-01 19:30:27	1900-01-01 22:22:23
2028-11-01	11		19:24:13.624000	18:36:32.389000	19:01:09.384000	20:46:00.177000
2028-12-01	12		18:25:23.913000	17:49:16.428000	18:01:08.906000	19:43:11.307000
2029-01-01	1		18:35:47.124000	18:09:57.183000	18:16:23.723000	19:51:30.814000
2029-02-01	2		18:39:21.612000	18:21:47.081000	18:29:30.229000	19:54:12.169000
2029-03-01	3		21:06:35.322000	20:49:43.539000	20:55:28.632000	22:24:06.188000
2029-04-01	4		1900-01-02 01:40:37	1900-01-02 01:21:17	1900-01-02 00:35:13	1900-01-02 03:42:12
2029-05-01	5		1900-01-02 13:20:32	1900-01-02 13:03:17	1900-01-02 11:56:09	1900-01-02 15:39:49
2029-06-01	6		1900-01-02 15:11:47	1900-01-02 14:58:12	1900-01-02 13:49:06	1900-01-02 17:32:23
2029-07-01	7		1900-01-02 16:59:26	1900-01-02 16:49:54	1900-01-02 15:38:25	1900-01-02 19:20:45
2029-08-01	8		1900-01-02 18:45:16	1900-01-02 18:40:04	1900-01-02 17:26:41	1900-01-02 21:08:56
2029-09-01	9		1900-01-02 15:58:45	1900-01-02 15:57:53	1900-01-02 14:52:38	1900-01-02 18:18:42
2029-10-01	10		1900-01-01 20:54:09	1900-01-01 20:51:01	1900-01-01 20:30:34	1900-01-01 22:40:04
2029-11-01	11		19:41:00.728000	19:36:34.610000	20:07:19.095000	20:43:17.359000
2029-12-01	12		18:34:41.298000	18:35:28.467000	19:03:16.425000	19:54:15.523000
2030-01-01	1		18:41:07.792000	18:46:31.074000	19:08:39.162000	20:17:24.728000
2030-02-01	2		18:44:01.191000	18:50:31.465000	19:12:37.952000	20:33:21.791000
2030-03-01	3		21:10:12.752000	21:21:46.997000	21:38:43.593000	23:10:32.432000
2030-04-01	4		1900-01-02 01:49:59	1900-01-02 02:44:11	1900-01-02 02:01:14	1900-01-02 04:55:39
2030-05-01	5		1900-01-02 13:31:12	1900-01-02 14:43:56	1900-01-02 13:36:14	1900-01-02 17:05:32
2030-06-01	6		1900-01-02 15:19:40	1900-01-02 16:37:38	1900-01-02 15:25:39	1900-01-02 19:01:01
2030-07-01	7		1900-01-02 17:03:25	1900-01-02 18:28:24	1900-01-02 17:10:55	1900-01-02 20:52:38
2030-08-01	8		1900-01-02 18:47:00	1900-01-02 20:18:27	1900-01-02 18:56:09	1900-01-02 22:43:39
2030-09-01	9		1900-01-02 15:59:25	1900-01-02 17:28:07	1900-01-02 16:13:09	1900-01-02 19:52:04
2030-10-01	10		1900-01-01 20:53:19	1900-01-01 21:53:04	1900-01-01 21:21:31	1900-01-01 23:57:13
2030-11-01	11		19:37:47.375000	20:02:20.636000	20:28:54.054000	21:46:29.624000
2030-12-01	12		18:31:31.193000	18:58:22.395000	19:28:03.255000	20:50:11.952000
2031-01-01	1		18:38:13.924000	19:09:17.666000	19:39:16.710000	21:09:24.635000
2031-02-01	2		18:40:48.354000	19:13:53.052000	19:44:25.909000	21:21:37.540000
2031-03-01	3		21:05:43.954000	21:46:35.112000	22:12:02.945000	23:57:55.807000
2031-04-01	4		1900-01-02 01:36:34	1900-01-02 03:17:22	1900-01-02 02:46:43	1900-01-02 06:03:19
2031-05-01	5		1900-01-02 13:15:46	1900-01-02 15:19:21	1900-01-02 14:28:44	1900-01-02 18:21:02
2031-06-01	6		1900-01-02 15:06:44	1900-01-02 17:13:02	1900-01-02 16:22:21	1900-01-02 20:17:37
2031-07-01	7		1900-01-02 16:54:00	1900-01-02 19:01:59	1900-01-02 18:11:57	1900-01-02 22:08:48
2031-08-01	8		1900-01-02 18:41:55	1900-01-02 20:48:20	1900-01-02 19:58:57	1900-01-02 23:59:24
2031-09-01	9		1900-01-02 16:00:24	1900-01-02 17:55:15	1900-01-02 17:14:10	1900-01-02 21:05:48
2031-10-01	10		1900-01-01 21:11:17	1900-01-01 22:17:07	1900-01-01 22:08:32	1900-01-02 01:09:58
2031-11-01	11		20:10:41.432000	20:19:01.120000	20:47:59.437000	22:47:58.643000
2031-12-01	12		19:16:10.312000	19:03:35.787000	19:36:54.758000	21:31:49.231000
2032-01-01	1		19:33:51.241000	19:05:23.326000	19:40:26.037000	21:35:11.253000
2032-02-01	2		19:45:51.633000	19:07:26.056000	19:42:33.707000	21:37:40.219000
2032-03-01	3		22:18:23.042000	21:33:28.224000	22:08:24.342000	1900-01-01 00:09:28
2032-04-01	4		1900-01-02 03:27:26	1900-01-02 02:27:36	1900-01-02 03:04:08	1900-01-02 06:00:34
2032-05-01	5		1900-01-02 15:24:46	1900-01-02 14:13:14	1900-01-02 14:51:25	1900-01-02 18:08:32
2032-06-01	6		1900-01-02 17:22:22	1900-01-02 16:01:12	1900-01-02 16:40:53	1900-01-02 19:58:06
2032-07-01	7		1900-01-02 19:16:11	1900-01-02 17:43:39	1900-01-02 18:26:47	1900-01-02 21:43:42
2032-08-01	8		1900-01-02 21:09:23	1900-01-02 19:24:53	1900-01-02 20:11:19	1900-01-02 23:29:44
2032-09-01	9		1900-01-02 18:24:10	1900-01-02 16:33:47	1900-01-02 17:21:13	1900-01-02 20:32:06
2032-10-01	10		1900-01-01 23:05:53	1900-01-01 21:18:18	1900-01-01 22:00:12	1900-01-02 00:40:39
2032-11-01	11		21:33:39.373000	19:48:28.072000	20:20:44.575000	22:36:00.892000
2032-12-01	12		20:30:36.533000	18:39:00.367000	19:10:46.608000	21:34:58.483000
2033-01-01	1		20:41:38.359000	18:42:10.852000	19:15:37.425000	21:49:00.473000
2033-02-01	2		20:45:50.058000	18:43:38.392000	19:18:13.886000	21:55:42.904000
2033-03-01	3		23:17:57.266000	21:07:54.355000	21:45:53.048000	1900-01-01 00:27:14
2033-04-01	4		1900-01-02 04:52:54	1900-01-02 01:30:53	1900-01-02 02:46:41	1900-01-02 05:56:15
2033-05-01	5		1900-01-02 16:57:34	1900-01-02 13:05:08	1900-01-02 14:36:26	1900-01-02 17:58:22
2033-06-01	6		1900-01-02 18:51:48	1900-01-02 14:52:49	1900-01-02 16:26:25	1900-01-02 19:52:17
2033-07-01	7		1900-01-02 20:41:37	1900-01-02 16:37:02	1900-01-02 18:13:34	1900-01-02 21:41:04
2033-08-01	8		1900-01-02 22:29:49	1900-01-02 18:20:09	1900-01-02 19:58:58	1900-01-02 23:27:13
2033-09-01	9		1900-01-02 19:37:57	1900-01-02 15:35:49	1900-01-02 17:09:33	1900-01-02 20:33:05
2033-10-01	10		1900-01-01 23:57:41	1900-01-01 20:41:12	1900-01-01 21:44:13	1900-01-02 00:47:20
2033-11-01	11		21:55:08.184000	19:52:17.224000	20:03:48.452000	22:29:31.967000
2033-12-01	12		20:40:55.176000	18:54:55.546000	18:55:09.055000	21:05:51.718000
2034-01-01	1		20:44:05.804000	19:09:49.692000	19:00:22.079000	21:05:29.008000
2034-02-01	2		20:45:28.319000	19:18:37.969000	19:02:59.791000	21:02:50.861000
2034-03-01	3		23:12:59.434000	21:47:24.357000	21:31:38.234000	23:27:21.822000
2034-04-01	4		1900-01-02 04:27:07	1900-01-02 02:26:31	1900-01-02 02:42:52	1900-01-02 04:45:27
2034-05-01	5		1900-01-02 16:21:51	1900-01-02 14:12:44	1900-01-02 14:37:08	1900-01-02 16:36:38
2034-06-01	6		1900-01-02 18:11:36	1900-01-02 16:09:50	1900-01-02 16:28:56	1900-01-02 18:19:27
2034-07-01	7		1900-01-02 19:55:30	1900-01-02 18:03:43	1900-01-02 18:16:31	1900-01-02 19:57:26
2034-08-01	8		1900-01-02 21:36:42	1900-01-02 19:56:04	1900-01-02 20:03:17	1900-01-02 21:36:06
2034-09-01	9		1900-01-02 18:40:06	1900-01-02 17:14:37	1900-01-02 17:14:12	1900-01-02 18:38:39
2034-10-01	10		1900-01-01 23:08:54	1900-01-01 22:02:56	1900-01-01 21:49:15	1900-01-01 23:04:43
2034-11-01	11		21:19:56.786000	20:43:00.648000	20:13:21.296000	21:12:22.002000
2034-12-01	12		20:02:45.164000	19:39:26.685000	19:09:57.543000	20:01:36.770000
2035-01-01	1		20:02:32.698000	19:47:59.898000	19:22:00.325000	20:07:26.356000
2035-02-01	2		20:01:51.896000	19:51:47.688000	19:28:43.115000	20:10:00.111000
2035-03-01	3		22:25:24.412000	22:24:43.389000	22:00:55.185000	22:37:01.104000
2035-04-01	4		1900-01-02 03:11:32	1900-01-02 04:09:24	1900-01-02 03:29:33	1900-01-02 03:34:08
2035-05-01	5		1900-01-02 14:54:49	1900-01-02 16:19:13	1900-01-02 15:33:24	1900-01-02 15:23:36
2035-06-01	6		1900-01-02 16:42:51	1900-01-02 18:16:35	1900-01-02 17:30:22	1900-01-02 17:16:08
2035-07-01	7		1900-01-02 18:28:24	1900-01-02 20:10:36	1900-01-02 19:23:10	1900-01-02 19:03:55
2035-08-01	8		1900-01-02 20:11:41	1900-01-02 22:03:47	1900-01-02 21:13:02	1900-01-02 20:51:52
2035-09-01	9		1900-01-02 17:21:08	1900-01-02 19:12:46	1900-01-02 18:22:16	1900-01-02 18:04:55
2035-10-01	10		1900-01-01 22:03:36	1900-01-01 23:25:49	1900-01-01 22:41:58	1900-01-01 22:38:01
2035-11-01	11		20:32:06.118000	21:08:22.787000	20:27:03.072000	20:59:43.523000
2035-12-01	12		19:24:13.865000	20:05:28.741000	19:04:04.887000	20:11:51.249000
2036-01-01	1		19:31:12.186000	20:17:31.223000	19:05:35.678000	20:34:01.258000
2036-02-01	2		19:34:11.654000	20:23:01.283000	19:05:03.445000	20:53:06.956000
2036-03-01	3		22:02:03.444000	23:00:57.838000	21:31:27.141000	23:37:05.616000
2036-04-01	4		1900-01-02 03:09:47	1900-01-02 05:40:32	1900-01-02 02:46:27	1900-01-02 05:35:52
2036-05-01	5		1900-01-02 15:05:10	1900-01-02 18:11:34	1900-01-02 14:38:27	1900-01-02 17:52:23
2036-06-01	6		1900-01-02 17:00:07	1900-01-02 20:11:05	1900-01-02 16:24:27	1900-01-02 19:51:53
2036-07-01	7		1900-01-02 18:51:54	1900-01-02 22:06:15	1900-01-02 18:05:11	1900-01-02 21:46:48
2036-08-01	8		1900-01-02 20:42:10	1900-01-03 00:00:15	1900-01-02 19:43:13	1900-01-02 23:40:27
2036-09-01	9		1900-01-02 17:54:37	1900-01-02 21:02:56	1900-01-02 16:45:28	1900-01-02 20:48:13
2036-10-01	10		1900-01-01 22:19:24	1900-01-02 00:36:39	1900-01-01 21:10:10	1900-01-02 00:41:41
2036-11-01	11		20:27:41.317000	21:33:38.581000	19:08:59.312000	21:59:34.312000
2036-12-01	12		19:25:44.137000	20:30:17.235000	17:41:11.119000	20:48:38.804000
2037-01-01	1		19:37:29.614000	20:42:44.421000	17:38:49.534000	20:56:29.131000
2037-02-01	2		19:43:03.537000	20:48:12.538000	17:37:54.506000	20:59:21.458000
2037-03-01	3		22:18:03.972000	23:24:42.311000	19:58:43.480000	23:35:26.527000
2037-04-01	4		1900-01-02 04:29:56	1900-01-02 06:04:04	1900-01-02 00:14:54	1900-01-02 06:17:34
2037-05-01	5		1900-01-02 16:51:34	1900-01-02 18:35:03	1900-01-02 11:39:56	1900-01-02 18:48:41
2037-06-01	6		1900-01-02 18:50:52	1900-01-02 20:33:25	1900-01-02 13:17:23	1900-01-02 20:46:21
2037-07-01	7		1900-01-02 20:46:23	1900-01-02 22:26:59	1900-01-02 14:48:38	1900-01-02 22:38:47
2037-08-01	8		1900-01-02 22:38:11	1900-01-03 00:20:08	1900-01-02 16:17:25	1900-01-03 00:27:09
2037-09-01	9		1900-01-02 19:41:38	1900-01-02 21:22:32	1900-01-02 13:22:30	1900-01-02 21:23:59
2037-10-01	10		1900-01-01 23:28:51	1900-01-02 00:59:05	1900-01-01 18:32:47	1900-01-02 00:50:44
2037-11-01	11		20:45:01.234000	22:05:16.491000	17:30:57.189000	21:31:09.443000
2037-12-01	12		19:32:29.803000	20:56:18.236000	16:03:39.868000	20:00:57.590000
2038-01-01	1		19:38:07.155000	21:06:53.389000	15:59:36.829000	19:59:38.437000
2038-02-01	2		19:40:07.228000	21:12:00.561000	15:57:36.650000	19:57:19.682000
2038-03-01	3		22:12:59.981000	23:49:32.015000	18:08:51.902000	22:26:29.024000
2038-04-01	4		1900-01-02 04:30:38	1900-01-02 06:37:59	1900-01-01 20:40:06	1900-01-02 04:32:36
2038-05-01	5		1900-01-02 16:52:36	1900-01-02 19:13:15	1900-01-02 07:24:13	1900-01-02 16:44:40
2038-06-01	6		1900-01-02 18:50:04	1900-01-02 21:12:45	1900-01-02 08:57:33	1900-01-02 18:32:47
2038-07-01	7		1900-01-02 20:43:54	1900-01-02 23:06:58	1900-01-02 10:24:44	1900-01-02 20:15:21
2038-08-01	8		1900-01-02 22:35:55	1900-01-03 01:00:06	1900-01-02 11:48:06	1900-01-02 21:57:17
2038-09-01	9		1900-01-02 19:39:21	1900-01-02 22:02:19	1900-01-02 09:04:48	1900-01-02 18:57:15
2038-10-01	10		1900-01-01 23:27:46	1900-01-02 01:35:46	1900-01-01 15:29:33	1900-01-01 22:51:48
2038-11-01	11		20:41:08.421000	22:33:30.387000	16:08:31.068000	20:26:50.481000
2038-12-01	12		19:27:07.669000	21:17:16.786000	14:52:28.659000	19:13:33.445000
2039-01-01	1		19:32:27.353000	21:21:12.203000	14:50:57.977000	19:22:21.346000
2039-02-01	2		19:35:51.664000	21:23:00.156000	14:51:58.735000	19:27:50.899000
2039-03-01	3		22:12:23.542000	23:58:37.377000	16:59:39.899000	22:00:20.860000
2039-04-01	4		1900-01-02 04:49:00	1900-01-02 06:40:08	1900-01-01 18:09:40	1900-01-02 03:32:59
2039-05-01	5		1900-01-02 17:19:17	1900-01-02 19:11:39	1900-01-02 04:23:03	1900-01-02 15:37:17
2039-06-01	6		1900-01-02 19:17:48	1900-01-02 21:09:16	1900-01-02 05:55:33	1900-01-02 17:31:47
2039-07-01	7		1900-01-02 21:11:10	1900-01-02 23:01:48	1900-01-02 07:22:13	1900-01-02 19:21:29
2039-08-01	8		1900-01-02 23:04:09	1900-01-03 00:52:40	1900-01-02 08:47:49	1900-01-02 21:08:37
2039-09-01	9		1900-01-02 20:07:20	1900-01-02 21:52:15	1900-01-02 06:19:37	1900-01-02 18:15:36
2039-10-01	10		1900-01-01 23:46:57	1900-01-02 01:23:18	1900-01-01 13:41:11	1900-01-01 22:38:14
2039-11-01	11		20:56:30.736000	22:02:39.583000	15:42:57.181000	20:42:29.158000
2039-12-01	12		19:53:12.923000	20:33:03.152000	14:48:35.257000	19:30:12.834000
2040-01-01	1		20:06:42.776000	20:32:46.632000	15:01:19.533000	19:36:13.437000
2040-02-01	2		20:13:22.792000	20:31:48.821000	15:10:03.511000	19:40:17.059000
2040-03-01	3		22:51:18.541000	23:03:26.138000	17:18:19.032000	22:11:05.384000
2040-04-01	4		1900-01-02 05:31:54	1900-01-02 05:29:16	1900-01-01 17:49:30	1900-01-02 03:38:10
2040-05-01	5		1900-01-02 18:04:20	1900-01-02 17:50:12	1900-01-02 03:52:22	1900-01-02 15:39:08
2040-06-01	6		1900-01-02 20:04:51	1900-01-02 19:40:29	1900-01-02 05:30:18	1900-01-02 17:32:53
2040-07-01	7		1900-01-02 22:01:52	1900-01-02 21:24:55	1900-01-02 07:05:03	1900-01-02 19:21:01
2040-08-01	8		1900-01-02 23:56:58	1900-01-02 23:06:36	1900-01-02 08:43:23	1900-01-02 21:06:43
2040-09-01	9		1900-01-02 21:01:20	1900-01-02 20:01:07	1900-01-02 06:33:40	1900-01-02 18:13:52
2040-10-01	10		1900-01-02 00:41:41	1900-01-01 23:42:01	1900-01-01 14:33:40	1900-01-01 22:37:35
2040-11-01	11		21:43:36.742000	20:49:06.205000	17:11:25.816000	20:44:31.846000
2040-12-01	12		20:36:52.386000	19:21:16.103000	16:36:29.022000	19:40:33.389000
2041-01-01	1		20:51:03.725000	19:20:54.482000	17:01:44.432000	19:52:31.184000
2041-02-01	2		20:56:38.751000	19:22:02.998000	17:24:54.314000	19:57:03.398000
2041-03-01	3		23:33:26.390000	21:50:20.273000	19:51:04.951000	22:28:17.467000
2041-04-01	4		1900-01-02 06:11:19	1900-01-02 03:20:51	1900-01-01 21:33:54	1900-01-02 03:54:03
2041-05-01	5		1900-01-02 18:43:31	1900-01-02 15:20:55	1900-01-02 08:17:26	1900-01-02 15:57:14
2041-06-01	6		1900-01-02 20:44:58	1900-01-02 17:09:54	1900-01-02 10:18:18	1900-01-02 17:54:21
2041-07-01	7		1900-01-02 22:40:50	1900-01-02 18:54:51	1900-01-02 12:18:26	1900-01-02 19:47:49
2041-08-01	8		1900-01-03 00:34:40	1900-01-02 20:40:45	1900-01-02 14:20:24	1900-01-02 21:40:16
2041-09-01	9		1900-01-02 21:38:57	1900-01-02 17:47:07	1900-01-02 12:11:43	1900-01-02 18:50:21
2041-10-01	10		1900-01-02 01:13:31	1900-01-01 22:08:28	1900-01-01 18:50:49	1900-01-01 23:09:59
2041-11-01	11		22:18:22.831000	20:04:54.381000	19:50:12.112000	21:00:16.417000
2041-12-01	12		21:12:19.538000	19:00:33.295000	19:14:11.886000	19:48:21.460000
2042-01-01	1		21:22:17.083000	19:12:21.678000	19:42:07.373000	19:52:48.329000
2042-02-01	2		21:25:12.475000	19:19:01.849000	20:00:56.332000	19:55:24.051000
2042-03-01	3		1900-01-01 00:02:49	21:50:32.971000	22:44:19.402000	22:30:14.112000
2042-04-01	4		1900-01-02 07:00:56	1900-01-02 03:02:30	1900-01-02 04:54:17	1900-01-02 04:56:00
2042-05-01	5		1900-01-02 19:40:58	1900-01-02 14:59:29	1900-01-02 17:20:29	1900-01-02 17:21:11
2042-06-01	6		1900-01-02 21:42:24	1900-01-02 16:54:20	1900-01-02 19:30:13	1900-01-02 19:18:11
2042-07-01	7		1900-01-02 23:39:10	1900-01-02 18:44:50	1900-01-02 21:36:40	1900-01-02 21:09:43
2042-08-01	8		1900-01-03 01:34:53	1900-01-02 20:36:41	1900-01-02 23:41:59	1900-01-02 23:00:04
2042-09-01	9		1900-01-02 22:36:02	1900-01-02 17:52:33	1900-01-02 20:57:48	1900-01-02 20:02:30
2042-10-01	10		1900-01-02 01:55:40	1900-01-01 22:25:01	1900-01-02 00:52:48	1900-01-01 23:49:25
2042-11-01	11		22:44:04.483000	20:43:25.225000	22:10:57.505000	20:56:13.558000
2042-12-01	12		21:43:52.389000	19:47:20.516000	21:03:31.105000	19:41:05.753000
2043-01-01	1		21:59:40.043000	20:04:18.954000	21:15:05.649000	19:46:19.537000
2043-02-01	2		22:08:01.915000	20:13:18.873000	21:17:59.319000	19:49:53.206000
2043-03-01	3		1900-01-01 00:48:02	22:49:03.432000	23:58:22.299000	22:24:40.333000
2043-04-01	4		1900-01-02 08:06:55	1900-01-02 04:45:43	1900-01-02 07:27:12	1900-01-02 04:42:43
2043-05-01	5		1900-01-02 20:55:36	1900-01-02 17:04:22	1900-01-02 20:20:51	1900-01-02 17:05:18
2043-06-01	6		1900-01-02 22:58:36	1900-01-02 19:07:08	1900-01-02 22:25:56	1900-01-02 19:02:12
2043-07-01	7		1900-01-03 00:56:47	1900-01-02 21:06:21	1900-01-03 00:26:20	1900-01-02 20:53:41
2043-08-01	8		1900-01-03 02:53:37	1900-01-02 23:05:03	1900-01-03 02:26:21	1900-01-02 22:44:28
2043-09-01	9		1900-01-02 23:54:05	1900-01-02 20:17:21	1900-01-02 23:24:46	1900-01-02 19:48:27
2043-10-01	10		1900-01-02 03:10:48	1900-01-02 00:21:30	1900-01-02 02:30:53	1900-01-01 23:40:59
2043-11-01	11		23:49:31.218000	21:49:30.687000	22:44:48.449000	21:10:06.658000
2043-12-01	12		22:43:51.406000	20:41:18.089000	21:22:57.867000	20:02:09.168000
2044-01-01	1		22:56:15.678000	20:49:17.874000	21:25:28.573000	20:13:16.398000
2044-02-01	2		23:01:32.317000	20:52:56.112000	21:26:16.283000	20:19:49.497000
2044-03-01	3		1900-01-01 01:42:34	23:32:47.958000	1900-01-01 00:07:03	22:57:11.076000
2044-04-01	4		1900-01-02 09:12:43	1900-01-02 06:47:48	1900-01-02 08:01:17	1900-01-02 05:27:41
2044-05-01	5		1900-01-02 22:04:22	1900-01-02 19:36:05	1900-01-02 20:59:58	1900-01-02 17:56:58
2044-06-01	6		1900-01-03 00:08:19	1900-01-02 21:41:46	1900-01-02 22:59:07	1900-01-02 19:58:19
2044-07-01	7		1900-01-03 02:06:02	1900-01-02 23:43:15	1900-01-03 00:54:18	1900-01-02 21:54:43
2044-08-01	8		1900-01-03 03:59:38	1900-01-03 01:42:17	1900-01-03 02:48:10	1900-01-02 23:50:22
2044-09-01	9		1900-01-03 00:55:16	1900-01-02 22:42:20	1900-01-02 23:41:41	1900-01-02 20:56:54
2044-10-01	10		1900-01-02 03:58:22	1900-01-02 01:50:23	1900-01-02 02:30:55	1900-01-02 00:37:26
2044-11-01	11		1900-01-01 00:05:03	22:06:04.808000	22:29:59.664000	21:35:29.262000
2044-12-01	12		22:36:47.050000	20:40:09.450000	21:17:47.326000	20:24:00.344000
2045-01-01	1		22:36:35.386000	20:41:46.027000	21:25:54.358000	20:29:49.786000
2045-02-01	2		22:32:36.456000	20:42:36.364000	21:27:51.990000	20:32:36.497000
2045-03-01	3		1900-01-01 01:01:52	23:24:07.856000	1900-01-01 00:04:47	23:10:08.295000
2045-04-01	4		1900-01-02 07:34:45	1900-01-02 07:27:15	1900-01-02 07:04:17	1900-01-02 06:05:15
2045-05-01	5		1900-01-02 19:59:43	1900-01-02 20:29:02	1900-01-02 19:45:09	1900-01-02 18:43:39
2045-06-01	6		1900-01-02 21:51:02	1900-01-02 22:27:25	1900-01-02 21:48:15	1900-01-02 20:43:12
2045-07-01	7		1900-01-02 23:36:39	1900-01-03 00:20:21	1900-01-02 23:47:14	1900-01-02 22:38:00
2045-08-01	8		1900-01-03 01:19:28	1900-01-03 02:13:39	1900-01-03 01:43:21	1900-01-03 00:32:08
2045-09-01	9		1900-01-02 22:14:17	1900-01-02 23:05:10	1900-01-02 22:44:09	1900-01-02 21:31:36
2045-10-01	10		1900-01-02 01:45:45	1900-01-02 01:57:27	1900-01-02 02:01:31	1900-01-02 00:51:18
2045-11-01	11		22:36:52.046000	22:00:55.812000	22:23:11.343000	21:27:10.878000
2045-12-01	12		21:12:57.527000	20:52:30.057000	20:54:14.725000	20:16:35.937000
2046-01-01	1		21:10:22.835000	21:08:22.889000	20:54:43.171000	20:25:57.613000
2046-02-01	2		21:07:51.040000	21:17:59.082000	20:53:21.711000	20:29:33.748000
2046-03-01	3		23:35:21.562000	1900-01-01 00:01:39	23:27:32.090000	23:10:16.975000
2046-04-01	4		1900-01-02 05:26:32	1900-01-02 07:36:48	1900-01-02 06:25:10	1900-01-02 06:35:46
2046-05-01	5		1900-01-02 17:35:23	1900-01-02 20:33:49	1900-01-02 18:59:53	1900-01-02 19:25:54
2046-06-01	6		1900-01-02 19:26:36	1900-01-02 22:40:47	1900-01-02 20:55:24	1900-01-02 21:28:25
2046-07-01	7		1900-01-02 21:13:28	1900-01-03 00:43:30	1900-01-02 22:46:02	1900-01-02 23:25:36
2046-08-01	8		1900-01-02 23:01:23	1900-01-03 02:44:15	1900-01-03 00:34:40	1900-01-03 01:19:48
2046-09-01	9		1900-01-02 20:06:53	1900-01-02 23:45:47	1900-01-02 21:32:01	1900-01-02 22:14:12
2046-10-01	10		1900-01-02 00:08:00	1900-01-02 02:53:04	1900-01-02 00:51:21	1900-01-02 01:09:54
2046-11-01	11		21:41:36.362000	23:03:40.402000	21:34:41.630000	21:05:37.106000
2046-12-01	12		20:34:01.148000	21:53:21.615000	20:14:20.578000	19:34:03.576000
2047-01-01	1		20:44:04.639000	22:03:20.823000	20:15:52.307000	19:34:24.441000
2047-02-01	2		20:48:43.829000	22:06:04.206000	20:18:03.841000	19:34:28.888000
2047-03-01	3		23:21:54.694000	1900-01-01 00:46:59	22:52:08.064000	22:11:48.268000
2047-04-01	4		1900-01-02 05:24:05	1900-01-02 08:29:16	1900-01-02 05:16:58	1900-01-02 05:39:52
2047-05-01	5		1900-01-02 17:44:00	1900-01-02 21:27:23	1900-01-02 17:41:20	1900-01-02 18:24:17
2047-06-01	6		1900-01-02 19:46:36	1900-01-02 23:31:55	1900-01-02 19:38:36	1900-01-02 20:15:57
2047-07-01	7		1900-01-02 21:45:52	1900-01-03 01:30:39	1900-01-02 21:31:54	1900-01-02 22:01:36
2047-08-01	8		1900-01-02 23:44:19	1900-01-03 03:25:42	1900-01-02 23:22:48	1900-01-02 23:43:58
2047-09-01	9		1900-01-02 20:54:53	1900-01-03 00:19:41	1900-01-02 20:25:17	1900-01-02 20:30:17
2047-10-01	10		1900-01-02 00:53:07	1900-01-02 03:08:50	1900-01-02 00:08:59	1900-01-01 23:31:22
2047-11-01	11		22:11:27.122000	23:04:11.655000	21:10:07.003000	19:44:37.242000
2047-12-01	12		20:56:33.354000	21:39:31.053000	19:48:52.422000	18:24:04.544000
2048-01-01	1		21:01:07.637000	21:40:56.971000	19:50:58.222000	18:28:23.419000
2048-02-01	2		21:03:16.992000	21:40:05.097000	19:52:13.363000	18:30:59.872000
2048-03-01	3		23:42:48.352000	1900-01-01 00:17:53	22:25:20.714000	21:02:39.886000
2048-04-01	4		1900-01-02 07:07:18	1900-01-02 07:56:08	1900-01-02 04:43:53	1900-01-02 02:54:07
2048-05-01	5		1900-01-02 19:59:21	1900-01-02 20:49:38	1900-01-02 17:04:53	1900-01-02 15:02:25
2048-06-01	6		1900-01-02 22:05:18	1900-01-02 22:48:35	1900-01-02 19:00:08	1900-01-02 16:53:31
2048-07-01	7		1900-01-03 00:06:58	1900-01-03 00:40:32	1900-01-02 20:53:56	1900-01-02 18:40:03
2048-08-01	8		1900-01-03 02:06:36	1900-01-03 02:32:15	1900-01-02 22:45:33	1900-01-02 20:29:07
2048-09-01	9		1900-01-02 23:07:16	1900-01-02 23:24:45	1900-01-02 19:48:47	1900-01-02 17:38:33
2048-10-01	10		1900-01-02 02:14:32	1900-01-02 02:16:39	1900-01-01 23:38:37	1900-01-01 21:45:17
2048-11-01	11		22:29:34.986000	22:21:09.811000	20:59:27.750000	19:35:24.416000
2048-12-01	12		21:15:41.020000	20:59:04.397000	19:51:03.610000	18:43:56.571000
2049-01-01	1		21:23:40.721000	21:00:13.112000	20:01:18.477000	19:07:53.602000
2049-02-01	2		21:26:30.708000	21:01:36.083000	20:06:56.163000	19:27:07.471000
2049-03-01	3		1900-01-01 00:08:21	23:41:06.517000	22:45:32.068000	22:07:55.823000
2049-04-01	4		1900-01-02 07:59:45	1900-01-02 07:18:41	1900-01-02 05:27:06	1900-01-02 04:03:52
2049-05-01	5		1900-01-02 21:02:42	1900-01-02 20:13:19	1900-01-02 18:02:02	1900-01-02 16:25:55
2049-06-01	6		1900-01-02 23:09:07	1900-01-02 22:15:50	1900-01-02 20:06:35	1900-01-02 18:34:43
2049-07-01	7		1900-01-03 01:09:51	1900-01-03 00:15:06	1900-01-02 22:06:39	1900-01-02 20:39:21
2049-08-01	8		1900-01-03 03:09:42	1900-01-03 02:12:32	1900-01-03 00:06:00	1900-01-02 22:42:24
2049-09-01	9		1900-01-03 00:07:27	1900-01-02 23:10:34	1900-01-02 21:14:27	1900-01-02 19:58:25
2049-10-01	10		1900-01-02 02:56:12	1900-01-02 02:17:17	1900-01-02 00:49:55	1900-01-01 23:59:10
2049-11-01	11		22:45:03.084000	22:41:03.807000	21:52:37.870000	21:23:27.651000
2049-12-01	12		21:29:38.829000	21:33:27.615000	20:44:45.955000	20:19:28.180000
2050-01-01	1		21:36:50.592000	21:45:56.448000	20:53:30.681000	20:30:58.011000
2050-02-01	2		21:38:56.568000	21:53:52.340000	20:56:52.432000	20:36:42.318000
2050-03-01	3		1900-01-01 00:21:04	1900-01-01 00:38:35	23:36:16.634000	23:23:22.449000
2050-04-01	4		1900-01-02 08:20:24	1900-01-02 08:29:34	1900-01-02 06:48:38	1900-01-02 07:32:32
2050-05-01	5		1900-01-02 21:24:13	1900-01-02 21:33:29	1900-01-02 19:36:17	1900-01-02 20:45:58
2050-06-01	6		1900-01-02 23:28:59	1900-01-02 23:42:39	1900-01-02 21:42:37	1900-01-02 22:58:22
2050-07-01	7		1900-01-03 01:29:10	1900-01-03 01:48:36	1900-01-02 23:44:18	1900-01-03 01:06:48
2050-08-01	8		1900-01-03 03:26:24	1900-01-03 03:52:12	1900-01-03 01:44:39	1900-01-03 03:15:04
2050-09-01	9		1900-01-03 00:20:42	1900-01-03 00:53:36	1900-01-02 22:47:36	1900-01-03 00:15:12
2050-10-01	10		1900-01-02 03:08:46	1900-01-02 03:46:57	1900-01-02 02:00:23	1900-01-02 02:43:08
2050-11-01	11		22:56:20.088000	23:47:19.098000	22:26:10.228000	22:07:34.948000
2050-12-01	12		21:37:02.027000	22:38:56.024000	21:09:20.649000	20:56:03.033000
2051-01-01	1		21:40:02.454000	22:48:11.703000	21:13:57.847000	21:10:19.947000
2051-02-01	2		21:41:32.401000	22:49:48.711000	21:15:42.472000	21:15:01.654000
2051-03-01	3		1900-01-01 00:21:21	1900-01-01 01:32:20	23:57:42.354000	1900-01-01 00:05:59
2051-04-01	4		1900-01-02 08:00:33	1900-01-02 09:39:48	1900-01-02 07:56:59	1900-01-02 09:42:11
2051-05-01	5		1900-01-02 20:56:52	1900-01-02 22:47:50	1900-01-02 21:01:37	1900-01-02 23:27:03
2051-06-01	6		1900-01-02 23:01:47	1900-01-03 00:54:25	1900-01-02 23:08:10	1900-01-03 01:40:41
2051-07-01	7		1900-01-03 01:01:54	1900-01-03 02:55:21	1900-01-03 01:10:04	1900-01-03 03:48:38
2051-08-01	8		1900-01-03 02:58:05	1900-01-03 04:55:07	1900-01-03 03:10:35	1900-01-03 05:55:32
2051-09-01	9		1900-01-02 23:53:11	1900-01-03 01:50:45	1900-01-03 00:07:09	1900-01-03 02:42:03
2051-10-01	10		1900-01-02 02:44:17	1900-01-02 04:30:21	1900-01-02 02:54:49	1900-01-02 04:23:00
2051-11-01	11		22:31:36.400000	1900-01-01 00:23:56	22:53:18.881000	22:58:07.246000
2051-12-01	12		21:00:52.494000	23:13:50.745000	21:56:14.913000	21:47:39.047000
2052-01-01	1		20:59:53.737000	23:24:09.455000	22:19:20.994000	22:02:31.205000
2052-02-01	2		20:56:46.858000	23:27:21.612000	22:36:46.923000	22:09:59.167000
2052-03-01	3		23:32:06.906000	1900-01-01 02:10:40	1900-01-01 01:27:08	1900-01-01 01:06:36
2052-04-01	4		1900-01-02 07:04:33	1900-01-02 10:25:51	1900-01-02 09:41:38	1900-01-02 11:18:59
2052-05-01	5		1900-01-02 19:53:15	1900-01-02 23:39:00	1900-01-02 22:55:41	1900-01-03 01:18:32
2052-06-01	6		1900-01-02 21:51:09	1900-01-03 01:48:40	1900-01-03 01:07:17	1900-01-03 03:33:36
2052-07-01	7		1900-01-02 23:44:43	1900-01-03 03:53:10	1900-01-03 03:13:13	1900-01-03 05:42:18
2052-08-01	8		1900-01-03 01:38:04	1900-01-03 05:55:05	1900-01-03 05:15:23	1900-01-03 07:47:39
2052-09-01	9		1900-01-02 22:32:30	1900-01-03 02:49:32	1900-01-03 02:14:23	1900-01-03 04:29:33
2052-10-01	10		1900-01-02 01:28:52	1900-01-02 05:19:22	1900-01-02 04:50:49	1900-01-02 05:46:59
2052-11-01	11		21:38:39.820000	1900-01-01 00:52:48	1900-01-01 00:26:09	23:44:37.653000
2052-12-01	12		20:20:01.946000	23:53:36.793000	23:08:51.986000	22:19:20.504000
2053-01-01	1		20:26:30.889000	1900-01-01 00:11:56	23:13:29.943000	22:23:39.467000
2053-02-01	2		20:28:53.293000	1900-01-01 00:20:44	23:14:36.673000	22:24:12.355000
2053-03-01	3		23:07:41.048000	1900-01-01 03:06:31	1900-01-01 01:58:36	1900-01-01 01:12:37
2053-04-01	4		1900-01-02 06:29:25	1900-01-02 11:44:30	1900-01-02 10:27:41	1900-01-02 10:40:36
2053-05-01	5		1900-01-02 19:20:08	1900-01-03 01:06:08	1900-01-02 23:43:40	1900-01-03 00:17:16
2053-06-01	6		1900-01-02 21:25:25	1900-01-03 03:15:51	1900-01-03 01:49:57	1900-01-03 02:23:41
2053-07-01	7		1900-01-02 23:27:15	1900-01-03 05:19:34	1900-01-03 03:51:22	1900-01-03 04:24:22
2053-08-01	8		1900-01-03 01:27:33	1900-01-03 07:19:22	1900-01-03 05:47:54	1900-01-03 06:23:04
2053-09-01	9		1900-01-02 22:29:54	1900-01-03 04:09:02	1900-01-03 02:36:39	1900-01-03 03:06:30
2053-10-01	10		1900-01-02 01:34:25	1900-01-02 06:21:38	1900-01-02 04:57:37	1900-01-02 04:53:05
2053-11-01	11		21:50:44.225000	1900-01-01 01:17:32	1900-01-01 00:06:34	23:36:47.006000
2053-12-01	12		20:30:18.291000	23:44:11.900000	22:32:50.062000	22:17:28.978000
2054-01-01	1		20:32:48.126000	23:42:33.161000	22:30:18.942000	22:23:48.902000
2054-02-01	2		20:34:11.630000	23:38:02.745000	22:25:20.622000	22:26:55.071000
2054-03-01	3		23:15:28.356000	1900-01-01 02:16:59	1900-01-01 01:00:37	1900-01-01 01:14:57
2054-04-01	4		1900-01-02 07:08:16	1900-01-02 10:47:19	1900-01-02 08:52:12	1900-01-02 10:11:38
2054-05-01	5		1900-01-02 20:10:32	1900-01-02 23:58:18	1900-01-02 21:46:55	1900-01-02 23:39:17
2054-06-01	6		1900-01-02 22:17:32	1900-01-03 01:57:47	1900-01-02 23:42:31	1900-01-03 01:46:55
2054-07-01	7		1900-01-03 00:20:52	1900-01-03 03:50:38	1900-01-03 01:31:59	1900-01-03 03:48:08
2054-08-01	8		1900-01-03 02:21:46	1900-01-03 05:39:12	1900-01-03 03:20:28	1900-01-03 05:47:37
2054-09-01	9		1900-01-02 23:19:12	1900-01-03 02:23:28	1900-01-03 00:11:13	1900-01-03 02:37:41
2054-10-01	10		1900-01-02 02:04:54	1900-01-02 04:45:30	1900-01-02 02:58:06	1900-01-02 04:42:11
2054-11-01	11		21:52:59.373000	1900-01-01 00:05:58	22:52:42.711000	23:40:17.820000
2054-12-01	12		20:35:14.196000	22:40:56.444000	21:36:34.342000	22:25:34.431000
2055-01-01	1		20:42:03.392000	22:42:59.845000	21:44:00.767000	22:33:41.319000
2055-02-01	2		20:43:13.609000	22:41:27.338000	21:45:39.903000	22:35:24.155000
2055-03-01	3		23:25:15.049000	1900-01-01 01:17:55	1900-01-01 00:21:26	1900-01-01 01:21:49
2055-04-01	4		1900-01-02 07:32:18	1900-01-02 08:53:34	1900-01-02 07:19:05	1900-01-02 10:15:53
2055-05-01	5		1900-01-02 20:40:36	1900-01-02 21:47:31	1900-01-02 19:59:30	1900-01-02 23:43:18
2055-06-01	6		1900-01-02 22:48:45	1900-01-02 23:50:47	1900-01-02 22:02:14	1900-01-03 01:52:22
2055-07-01	7		1900-01-03 00:51:56	1900-01-03 01:49:53	1900-01-03 00:01:18	1900-01-03 03:54:53
2055-08-01	8		1900-01-03 02:51:48	1900-01-03 03:44:37	1900-01-03 02:00:08	1900-01-03 05:55:15
2055-09-01	9		1900-01-02 23:46:05	1900-01-03 00:38:19	1900-01-02 23:05:12	1900-01-03 02:43:33
2055-10-01	10		1900-01-02 02:16:56	1900-01-02 03:28:10	1900-01-02 02:24:51	1900-01-02 04:49:54
2055-11-01	11		21:50:41.609000	23:13:43.182000	23:03:53.455000	23:41:20.474000
2055-12-01	12		20:30:28.687000	21:43:17.584000	22:00:08.674000	22:24:48.697000
2056-01-01	1		20:32:46.243000	21:43:44.999000	22:18:55.564000	22:32:34.328000
2056-02-01	2		20:32:40.205000	21:40:57.613000	22:28:50.769000	22:35:11.072000
2056-03-01	3		23:15:07.264000	1900-01-01 00:17:54	1900-01-01 01:13:10	1900-01-01 01:25:43
2056-04-01	4		1900-01-02 07:40:20	1900-01-02 08:09:13	1900-01-02 09:08:00	1900-01-02 11:01:27
2056-05-01	5		1900-01-02 20:54:14	1900-01-02 21:06:53	1900-01-02 22:16:17	1900-01-03 00:47:24
2056-06-01	6		1900-01-02 23:01:13	1900-01-02 23:08:27	1900-01-03 00:28:14	1900-01-03 03:01:30
2056-07-01	7		1900-01-03 01:03:41	1900-01-03 01:05:17	1900-01-03 02:34:16	1900-01-03 05:09:37
2056-08-01	8		1900-01-03 03:05:01	1900-01-03 02:58:04	1900-01-03 04:37:42	1900-01-03 07:14:03
2056-09-01	9		1900-01-02 23:58:21	1900-01-02 23:48:27	1900-01-03 01:38:25	1900-01-03 03:58:36
2056-10-01	10		1900-01-02 02:20:22	1900-01-02 02:30:48	1900-01-02 04:23:22	1900-01-02 05:27:12
2056-11-01	11		21:42:45.404000	22:16:40.483000	1900-01-01 00:09:43	23:37:40.533000
2056-12-01	12		20:33:26.724000	20:55:41.928000	22:54:53.991000	22:11:10.491000
2057-01-01	1		20:48:31.043000	20:57:12.162000	23:01:45.814000	22:13:40.842000
2057-02-01	2		20:56:39.764000	20:56:57.905000	23:04:03.826000	22:14:46.583000
2057-03-01	3		23:43:06.324000	23:35:30.552000	1900-01-01 01:50:07	1900-01-01 01:06:45
2057-04-01	4		1900-01-02 08:15:29	1900-01-02 07:15:56	1900-01-02 10:33:45	1900-01-02 11:12:49
2057-05-01	5		1900-01-02 21:36:02	1900-01-02 20:15:18	1900-01-02 23:58:32	1900-01-03 01:05:32
2057-06-01	6		1900-01-02 23:47:18	1900-01-02 22:21:03	1900-01-03 02:08:38	1900-01-03 03:13:37
2057-07-01	7		1900-01-03 01:52:44	1900-01-03 00:21:14	1900-01-03 04:12:26	1900-01-03 05:15:09
2057-08-01	8		1900-01-03 03:54:48	1900-01-03 02:17:37	1900-01-03 06:12:30	1900-01-03 07:15:23
2057-09-01	9		1900-01-03 00:49:08	1900-01-02 23:12:24	1900-01-03 03:01:11	1900-01-03 03:54:52
2057-10-01	10		1900-01-02 03:10:24	1900-01-02 02:01:53	1900-01-02 05:13:29	1900-01-02 05:09:55
2057-11-01	11		22:22:25.864000	21:48:51.573000	1900-01-01 00:19:02	23:06:28.423000
2057-12-01	12		20:59:23.839000	20:19:40.764000	22:53:52.641000	21:54:15.068000
2058-01-01	1		21:01:56.200000	20:19:08.332000	22:54:34.870000	22:11:06.032000
2058-02-01	2		21:02:04.587000	20:17:42.710000	22:53:27.118000	22:19:55.309000
2058-03-01	3		23:45:14.281000	22:56:28.317000	1900-01-01 01:36:43	1900-01-01 01:13:25
2058-04-01	4		1900-01-02 08:15:52	1900-01-02 06:54:42	1900-01-02 10:24:18	1900-01-02 11:01:29
2058-05-01	5		1900-01-02 21:31:35	1900-01-02 19:56:12	1900-01-02 23:46:53	1900-01-03 00:53:33
2058-06-01	6		1900-01-02 23:36:46	1900-01-02 21:57:47	1900-01-03 01:53:25	1900-01-03 03:09:26
2058-07-01	7		1900-01-03 01:39:53	1900-01-02 23:53:29	1900-01-03 03:55:11	1900-01-03 05:18:15
2058-08-01	8		1900-01-03 03:41:07	1900-01-03 01:51:28	1900-01-03 05:53:57	1900-01-03 07:26:35
2058-09-01	9		1900-01-03 00:33:38	1900-01-02 22:48:48	1900-01-03 02:44:26	1900-01-03 04:14:36
2058-10-01	10		1900-01-02 02:59:37	1900-01-02 01:32:54	1900-01-02 04:53:21	1900-01-02 05:39:28
2058-11-01	11		22:25:02.925000	21:27:34.854000	23:57:53.814000	23:47:33.920000
2058-12-01	12		21:10:27.007000	20:27:52.517000	22:37:39.776000	22:37:08.561000
2059-01-01	1		21:19:04.832000	20:51:53.006000	22:41:58.638000	22:57:04.942000
2059-02-01	2		21:21:42.725000	21:11:07.496000	22:43:05.436000	23:06:14.954000
2059-03-01	3		1900-01-01 00:05:18	1900-01-01 00:03:48	1900-01-01 01:28:42	1900-01-01 02:03:06
2059-04-01	4		1900-01-02 08:20:27	1900-01-02 08:18:35	1900-01-02 10:19:00	1900-01-02 12:29:01
2059-05-01	5		1900-01-02 21:33:06	1900-01-02 21:35:30	1900-01-02 23:44:16	1900-01-03 02:35:47
2059-06-01	6		1900-01-02 23:43:19	1900-01-02 23:51:28	1900-01-03 01:53:13	1900-01-03 04:53:23
2059-07-01	7		1900-01-03 01:52:13	1900-01-03 02:01:48	1900-01-03 03:57:21	1900-01-03 07:05:44
2059-08-01	8		1900-01-03 03:58:37	1900-01-03 04:07:00	1900-01-03 05:59:01	1900-01-03 09:15:48
2059-09-01	9		1900-01-03 00:57:25	1900-01-03 01:04:37	1900-01-03 02:49:21	1900-01-03 05:59:09
2059-10-01	10		1900-01-02 03:25:40	1900-01-02 03:41:39	1900-01-02 04:55:44	1900-01-02 07:07:16
2059-11-01	11		22:52:57.041000	23:15:04.775000	23:45:16.652000	1900-01-01 00:48:09
2059-12-01	12		21:39:01.965000	21:56:49.228000	22:13:42.700000	23:28:53.705000
2060-01-01	1		21:47:54.951000	22:02:11.138000	22:13:43.376000	23:37:52.332000
2060-02-01	2		21:50:06.375000	22:04:15.864000	22:12:12.804000	23:40:41.559000
2060-03-01	3		1900-01-01 00:37:05	1900-01-01 00:50:58	1900-01-01 00:55:15	1900-01-01 02:38:18
2060-04-01	4		1900-01-02 09:35:53	1900-01-02 09:41:44	1900-01-02 09:45:07	1900-01-02 13:32:28
2060-05-01	5		1900-01-02 23:06:13	1900-01-02 23:07:41	1900-01-02 23:06:24	1900-01-03 03:48:23
2060-06-01	6		1900-01-03 01:19:42	1900-01-03 01:18:17	1900-01-03 01:10:04	1900-01-03 06:04:14
2060-07-01	7		1900-01-03 03:28:18	1900-01-03 03:23:56	1900-01-03 03:09:54	1900-01-03 08:12:47
2060-08-01	8		1900-01-03 05:34:14	1900-01-03 05:30:04	1900-01-03 05:09:20	1900-01-03 10:16:31
2060-09-01	9		1900-01-03 02:26:53	1900-01-03 02:26:20	1900-01-03 01:59:13	1900-01-03 06:50:18
2060-10-01	10		1900-01-02 04:36:43	1900-01-02 04:44:38	1900-01-02 04:06:53	1900-01-02 07:36:31
2060-11-01	11		23:30:18.731000	23:58:00.114000	23:12:56.834000	1900-01-01 00:41:22
2060-12-01	12		22:18:25.337000	22:57:21.504000	22:02:18.781000	23:02:50.964000
2061-01-01	1		22:30:29.931000	23:18:41.794000	22:16:01.100000	23:02:37.535000
2061-02-01	2		22:35:11.858000	23:32:15.440000	22:24:33.250000	22:59:14.922000
2061-03-01	3		1900-01-01 01:26:09	1900-01-01 02:23:15	1900-01-01 01:12:43	1900-01-01 01:46:21
2061-04-01	4		1900-01-02 10:53:04	1900-01-02 11:23:10	1900-01-02 10:02:46	1900-01-02 11:46:59
2061-05-01	5		1900-01-03 00:35:48	1900-01-03 00:57:02	1900-01-02 23:32:53	1900-01-03 01:34:21
2061-06-01	6		1900-01-03 02:51:44	1900-01-03 03:14:01	1900-01-03 01:48:39	1900-01-03 03:36:55
2061-07-01	7		1900-01-03 05:03:12	1900-01-03 05:25:17	1900-01-03 04:00:36	1900-01-03 05:33:43
2061-08-01	8		1900-01-03 07:13:59	1900-01-03 07:31:59	1900-01-03 06:10:45	1900-01-03 07:26:21
2061-09-01	9		1900-01-03 04:06:59	1900-01-03 04:24:07	1900-01-03 03:07:22	1900-01-03 04:00:14
2061-10-01	10		1900-01-02 06:11:35	1900-01-02 06:29:18	1900-01-02 05:22:28	1900-01-02 05:23:16
2061-11-01	11		1900-01-01 01:05:07	1900-01-01 01:14:05	1900-01-01 00:36:36	23:26:02.246000
2061-12-01	12		1900-01-01 00:04:06	23:45:06.789000	23:28:31.864000	21:53:44.410000
2062-01-01	1		1900-01-01 00:28:40	23:47:13.585000	23:42:09.851000	21:53:25.340000
2062-02-01	2		1900-01-01 00:44:59	23:46:06.830000	23:47:50.907000	21:53:11.919000
2062-03-01	3		1900-01-01 03:41:56	1900-01-01 02:32:07	1900-01-01 02:41:41	1900-01-01 00:36:49
2062-04-01	4		1900-01-02 13:30:06	1900-01-02 11:51:21	1900-01-02 12:32:52	1900-01-02 09:19:51
2062-05-01	5		1900-01-03 03:24:06	1900-01-03 01:26:27	1900-01-03 02:25:36	1900-01-02 22:39:09
2062-06-01	6		1900-01-03 05:43:59	1900-01-03 03:36:07	1900-01-03 04:43:51	1900-01-03 00:42:08
2062-07-01	7		1900-01-03 07:59:28	1900-01-03 05:42:50	1900-01-03 06:55:36	1900-01-03 02:40:49
2062-08-01	8		1900-01-03 10:11:14	1900-01-03 07:45:18	1900-01-03 09:04:02	1900-01-03 04:38:42
2062-09-01	9		1900-01-03 07:01:58	1900-01-03 04:30:46	1900-01-03 05:52:17	1900-01-03 01:29:10
2062-10-01	10		1900-01-02 08:39:35	1900-01-02 06:16:58	1900-01-02 07:25:31	1900-01-02 03:39:40
2062-11-01	11		1900-01-01 02:46:56	1900-01-01 00:43:19	1900-01-01 01:30:36	22:50:10.787000
2062-12-01	12		1900-01-01 01:21:15	23:13:08.922000	23:58:11.677000	21:45:21.965000
2063-01-01	1		1900-01-01 01:24:47	23:12:00.900000	23:59:20.907000	22:06:17.348000
2063-02-01	2		1900-01-01 01:23:30	23:09:33.834000	23:56:54.128000	22:20:17.986000
2063-03-01	3		1900-01-01 04:11:10	1900-01-01 01:53:33	1900-01-01 02:42:35	1900-01-01 01:10:54
2063-04-01	4		1900-01-02 13:50:54	1900-01-02 11:01:55	1900-01-02 12:13:19	1900-01-02 10:04:18
2063-05-01	5		1900-01-03 03:32:21	1900-01-03 00:29:38	1900-01-03 01:50:18	1900-01-02 23:38:20
2063-06-01	6		1900-01-03 05:40:19	1900-01-03 02:34:00	1900-01-03 03:55:49	1900-01-03 01:58:21
2063-07-01	7		1900-01-03 07:43:55	1900-01-03 04:34:13	1900-01-03 05:55:17	1900-01-03 04:13:26
2063-08-01	8		1900-01-03 09:42:16	1900-01-03 06:29:51	1900-01-03 07:51:25	1900-01-03 06:26:10
2063-09-01	9		1900-01-03 06:21:51	1900-01-03 03:12:39	1900-01-03 04:32:55	1900-01-03 03:23:10
2063-10-01	10		1900-01-02 07:54:58	1900-01-02 05:11:08	1900-01-02 06:18:32	1900-01-02 05:25:04
2063-11-01	11		1900-01-01 02:08:49	23:56:08.709000	1900-01-01 00:44:17	1900-01-01 00:11:39
2063-12-01	12		1900-01-01 00:34:53	22:28:45.507000	23:08:14.934000	23:04:35.075000
2064-01-01	1		1900-01-01 00:31:20	22:28:02.873000	23:07:41.844000	23:22:29.854000
2064-02-01	2		1900-01-01 00:26:50	22:27:06.126000	23:04:22.212000	23:29:49.328000
2064-03-01	3		1900-01-01 03:06:53	1900-01-01 01:08:41	1900-01-01 01:44:15	1900-01-01 02:29:03
2064-04-01	4		1900-01-02 11:56:42	1900-01-02 09:33:31	1900-01-02 10:11:33	1900-01-02 13:27:37
2064-05-01	5		1900-01-03 01:17:30	1900-01-02 22:46:13	1900-01-02 23:25:53	1900-01-03 03:50:45
2064-06-01	6		1900-01-03 03:20:43	1900-01-03 00:50:16	1900-01-03 01:29:14	1900-01-03 06:13:47
2064-07-01	7		1900-01-03 05:18:45	1900-01-03 02:49:35	1900-01-03 03:27:33	1900-01-03 08:30:03
2064-08-01	8		1900-01-03 07:13:08	1900-01-03 04:51:50	1900-01-03 05:27:07	1900-01-03 10:45:08
2064-09-01	9		1900-01-03 03:57:31	1900-01-03 01:47:43	1900-01-03 02:19:48	1900-01-03 07:27:59
2064-10-01	10		1900-01-02 05:59:46	1900-01-02 04:19:01	1900-01-02 04:50:28	1900-01-02 08:09:11
2064-11-01	11		1900-01-01 00:42:09	23:57:56.890000	1900-01-01 00:08:37	1900-01-01 01:18:00
2064-12-01	12		23:00:47.411000	22:56:28.102000	22:53:46.011000	23:55:09.029000
2065-01-01	1		22:54:33.806000	23:19:23.060000	23:03:19.207000	1900-01-01 00:03:29
2065-02-01	2		22:48:38.459000	23:37:10.357000	23:06:56.051000	1900-01-01 00:04:40
2065-03-01	3		1900-01-01 01:24:25	1900-01-01 02:31:12	1900-01-01 01:54:09	1900-01-01 03:04:57
2065-04-01	4		1900-01-02 09:32:24	1900-01-02 11:12:56	1900-01-02 10:53:54	1900-01-02 14:52:09
2065-05-01	5		1900-01-02 22:34:07	1900-01-03 00:40:45	1900-01-03 00:27:58	1900-01-03 05:31:21
2065-06-01	6		1900-01-03 00:31:58	1900-01-03 02:58:47	1900-01-03 02:44:39	1900-01-03 07:51:06
2065-07-01	7		1900-01-03 02:27:23	1900-01-03 05:12:20	1900-01-03 04:57:30	1900-01-03 10:02:49
2065-08-01	8		1900-01-03 04:20:43	1900-01-03 07:21:55	1900-01-03 07:08:00	1900-01-03 12:08:49
2065-09-01	9		1900-01-03 01:11:33	1900-01-03 04:19:53	1900-01-03 04:04:21	1900-01-03 08:33:20
2065-10-01	10		1900-01-02 03:43:56	1900-01-02 06:39:42	1900-01-02 06:02:16	1900-01-02 08:36:18
2065-11-01	11		23:15:07.769000	1900-01-01 01:41:57	1900-01-01 00:41:15	1900-01-01 00:46:56
2065-12-01	12		21:52:38.271000	1900-01-01 00:15:49	23:24:40.299000	23:02:47.307000
2066-01-01	1		21:58:01.498000	1900-01-01 00:18:12	23:32:52.153000	22:59:13.529000
2066-02-01	2		22:00:35.811000	1900-01-01 00:17:32	23:33:39.618000	22:52:53.462000
2066-03-01	3		1900-01-01 00:38:50	1900-01-01 03:03:35	1900-01-01 02:26:55	1900-01-01 01:44:31
2066-04-01	4		1900-01-02 08:20:57	1900-01-02 12:17:44	1900-01-02 12:54:49	1900-01-02 13:03:17
2066-05-01	5		1900-01-02 21:18:36	1900-01-03 01:52:26	1900-01-03 03:01:13	1900-01-03 03:19:15
2066-06-01	6		1900-01-02 23:26:07	1900-01-03 04:04:03	1900-01-03 05:19:07	1900-01-03 05:22:10
2066-07-01	7		1900-01-03 01:30:49	1900-01-03 06:11:09	1900-01-03 07:31:44	1900-01-03 07:17:03
2066-08-01	8		1900-01-03 03:32:09	1900-01-03 08:13:25	1900-01-03 09:39:15	1900-01-03 09:08:43
2066-09-01	9		1900-01-03 00:31:32	1900-01-03 05:00:27	1900-01-03 06:18:18	1900-01-03 05:32:37
2066-10-01	10		1900-01-02 03:22:46	1900-01-02 06:50:12	1900-01-02 07:17:55	1900-01-02 06:05:59
2066-11-01	11		23:04:05.422000	1900-01-01 01:22:54	1900-01-01 00:39:37	23:04:51.474000
2066-12-01	12		21:34:19.506000	23:54:26.243000	22:58:48.724000	21:29:36.152000
2067-01-01	1		21:33:10.471000	23:53:15.401000	22:55:27.681000	21:27:17.886000
2067-02-01	2		21:31:17.948000	23:50:07.069000	22:50:19.809000	21:24:31.877000
2067-03-01	3		1900-01-01 00:10:59	1900-01-01 02:34:50	1900-01-01 01:37:12	1900-01-01 00:08:26
2067-04-01	4		1900-01-02 08:23:36	1900-01-02 12:03:04	1900-01-02 11:45:21	1900-01-02 09:18:08
2067-05-01	5		1900-01-02 21:33:48	1900-01-03 01:42:42	1900-01-03 01:35:24	1900-01-02 22:49:54
2067-06-01	6		1900-01-02 23:42:27	1900-01-03 03:53:12	1900-01-03 03:39:35	1900-01-03 00:57:52
2067-07-01	7		1900-01-03 01:47:37	1900-01-03 06:00:18	1900-01-03 05:37:59	1900-01-03 02:58:46
2067-08-01	8		1900-01-03 03:48:57	1900-01-03 08:05:15	1900-01-03 07:35:43	1900-01-03 05:00:39
2067-09-01	9		1900-01-03 00:44:02	1900-01-03 04:52:09	1900-01-03 04:13:59	1900-01-03 01:50:15
2067-10-01	10		1900-01-02 03:15:45	1900-01-02 06:28:24	1900-01-02 05:32:04	1900-01-02 03:45:45
2067-11-01	11		22:34:41.617000	1900-01-01 00:43:56	23:22:30.658000	22:24:52.131000
2067-12-01	12		21:14:24.375000	23:18:47.596000	21:53:53.641000	21:18:02.655000
2068-01-01	1		21:21:45.166000	23:21:26.427000	21:55:56.957000	21:38:23.115000
2068-02-01	2		21:22:19.735000	23:21:03.463000	21:53:12.054000	21:53:39.512000
2068-03-01	3		1900-01-01 00:07:11	1900-01-01 02:11:03	1900-01-01 00:35:05	1900-01-01 00:48:32
2068-04-01	4		1900-01-02 09:00:00	1900-01-02 12:11:34	1900-01-02 09:22:14	1900-01-02 10:30:01
2068-05-01	5		1900-01-02 22:27:20	1900-01-03 02:06:35	1900-01-02 22:45:01	1900-01-03 00:25:21
2068-06-01	6		1900-01-03 00:39:07	1900-01-03 04:21:16	1900-01-03 00:54:04	1900-01-03 02:47:35
2068-07-01	7		1900-01-03 02:47:19	1900-01-03 06:31:57	1900-01-03 02:59:13	1900-01-03 05:04:37
2068-08-01	8		1900-01-03 04:51:35	1900-01-03 08:39:14	1900-01-03 04:59:20	1900-01-03 07:20:09
2068-09-01	9		1900-01-03 01:44:46	1900-01-03 05:21:53	1900-01-03 01:47:23	1900-01-03 04:12:45
2068-10-01	10		1900-01-02 03:51:10	1900-01-02 06:38:05	1900-01-02 03:50:00	1900-01-02 05:40:00
2068-11-01	11		22:45:54.483000	1900-01-01 00:17:59	22:29:34.518000	23:32:24.221000
2068-12-01	12		21:25:28.235000	22:36:31.307000	20:51:16.022000	22:10:56.817000
2069-01-01	1		21:31:20.499000	22:32:34.758000	20:47:42.378000	22:17:34.789000
2069-02-01	2		21:32:04.729000	22:27:35.484000	20:43:29.885000	22:19:48.358000
2069-03-01	3		1900-01-01 00:19:10	1900-01-01 01:13:20	23:25:06.765000	1900-01-01 01:18:51
2069-04-01	4		1900-01-02 09:35:28	1900-01-02 11:10:29	1900-01-02 08:24:22	1900-01-02 12:40:56
2069-05-01	5		1900-01-02 23:15:00	1900-01-03 00:57:49	1900-01-02 21:48:16	1900-01-03 03:10:07
2069-06-01	6		1900-01-03 01:29:26	1900-01-03 03:04:27	1900-01-02 23:51:04	1900-01-03 05:29:56
2069-07-01	7		1900-01-03 03:41:35	1900-01-03 05:07:31	1900-01-03 01:48:31	1900-01-03 07:42:54
2069-08-01	8		1900-01-03 05:53:01	1900-01-03 07:07:17	1900-01-03 03:45:07	1900-01-03 09:58:10
2069-09-01	9		1900-01-03 02:48:02	1900-01-03 03:47:28	1900-01-03 00:32:09	1900-01-03 06:37:10
2069-10-01	10		1900-01-02 04:49:45	1900-01-02 05:11:36	1900-01-02 02:38:39	1900-01-02 07:00:41
2069-11-01	11		23:31:23.645000	23:13:13.839000	21:39:06.788000	23:38:20.214000
2069-12-01	12		22:13:53.603000	21:41:41.666000	20:14:54.842000	22:25:06.197000
2070-01-01	1		22:23:20.127000	21:41:49.723000	20:18:08.604000	22:53:08.318000
2070-02-01	2		22:30:32.228000	21:40:26.972000	20:19:14.717000	23:10:15.793000
2070-03-01	3		1900-01-01 01:23:41	1900-01-01 00:25:20	23:02:24.665000	1900-01-01 02:17:07
2070-04-01	4		1900-01-02 11:27:28	1900-01-02 09:37:53	1900-01-02 07:24:07	1900-01-02 14:12:25
2070-05-01	5		1900-01-03 01:24:28	1900-01-02 23:10:38	1900-01-02 20:37:35	1900-01-03 04:59:10
2070-06-01	6		1900-01-03 03:41:33	1900-01-03 01:20:28	1900-01-02 22:45:39	1900-01-03 07:25:59
2070-07-01	7		1900-01-03 05:57:25	1900-01-03 03:26:24	1900-01-03 00:48:25	1900-01-03 09:45:57
2070-08-01	8		1900-01-03 08:09:26	1900-01-03 05:32:47	1900-01-03 02:50:21	1900-01-03 12:04:45
2070-09-01	9		1900-01-03 04:57:33	1900-01-03 02:25:42	1900-01-02 23:46:59	1900-01-03 08:41:20
2070-10-01	10		1900-01-02 06:18:54	1900-01-02 04:16:59	1900-01-02 02:18:39	1900-01-02 08:38:07
2070-11-01	11		1900-01-01 00:06:25	22:54:46.476000	21:46:39.922000	1900-01-01 00:48:10
2070-12-01	12		22:30:47.979000	21:48:15.693000	20:34:53.419000	23:34:32.016000
2071-01-01	1		22:30:00.193000	22:10:35.948000	20:47:15.926000	23:52:15.047000
2071-02-01	2		22:26:27.741000	22:25:42.480000	20:50:36.563000	1900-01-01 00:00:51
2071-03-01	3		1900-01-01 01:12:30	1900-01-01 01:21:24	23:34:20.193000	1900-01-01 03:12:01
2071-04-01	4		1900-01-02 10:56:10	1900-01-02 11:04:10	1900-01-02 08:03:24	1900-01-02 16:25:44
2071-05-01	5		1900-01-03 00:39:32	1900-01-03 00:55:41	1900-01-02 21:24:36	1900-01-03 07:42:03
2071-06-01	6		1900-01-03 02:46:47	1900-01-03 03:16:47	1900-01-02 23:37:00	1900-01-03 10:12:12
2071-07-01	7		1900-01-03 04:52:32	1900-01-03 05:33:35	1900-01-03 01:46:11	1900-01-03 12:36:01
2071-08-01	8		1900-01-03 06:59:39	1900-01-03 07:48:36	1900-01-03 03:53:42	1900-01-03 14:58:06
2071-09-01	9		1900-01-03 03:47:37	1900-01-03 04:42:26	1900-01-03 00:50:48	1900-01-03 11:25:55
2071-10-01	10		1900-01-02 05:26:24	1900-01-02 06:22:44	1900-01-02 03:13:41	1900-01-02 10:46:27
2071-11-01	11		23:48:40.100000	1900-01-01 00:32:45	22:19:45.550000	1900-01-01 02:13:40
2071-12-01	12		22:28:05.483000	23:17:57.775000	21:03:13.259000	1900-01-01 01:02:39
2072-01-01	1		22:35:57.481000	23:29:05.714000	21:12:22.216000	1900-01-01 01:26:46
2072-02-01	2		22:38:01.499000	23:32:37.863000	21:15:01.612000	1900-01-01 01:39:02
2072-03-01	3		1900-01-01 01:27:06	1900-01-01 02:30:13	1900-01-01 00:05:19	1900-01-01 04:52:13
2072-04-01	4		1900-01-02 11:00:49	1900-01-02 13:23:09	1900-01-02 09:47:55	1900-01-02 18:32:55
2072-05-01	5		1900-01-03 00:47:00	1900-01-03 03:41:41	1900-01-02 23:36:37	1900-01-03 09:59:06
2072-06-01	6		1900-01-03 03:04:35	1900-01-03 06:04:36	1900-01-03 01:54:37	1900-01-03 12:30:54
2072-07-01	7		1900-01-03 05:21:17	1900-01-03 08:24:57	1900-01-03 04:07:29	1900-01-03 14:54:43
2072-08-01	8		1900-01-03 07:35:20	1900-01-03 10:41:38	1900-01-03 06:16:09	1900-01-03 17:13:36
2072-09-01	9		1900-01-03 04:29:37	1900-01-03 07:26:55	1900-01-03 03:05:26	1900-01-03 13:36:02
2072-10-01	10		1900-01-02 06:12:07	1900-01-02 08:22:05	1900-01-02 04:45:26	1900-01-02 12:37:37
2072-11-01	11		1900-01-01 00:28:38	1900-01-01 01:43:23	22:57:03.540000	1900-01-01 03:23:49
2072-12-01	12		23:11:58.501000	1900-01-01 00:22:36	21:32:45.108000	1900-01-01 01:54:15
2073-01-01	1		23:20:30.922000	1900-01-01 00:32:00	21:36:18.793000	1900-01-01 02:02:10
2073-02-01	2		23:21:06.731000	1900-01-01 00:32:18	21:37:13.193000	1900-01-01 02:02:56
2073-03-01	3		1900-01-01 02:13:03	1900-01-01 03:29:28	1900-01-01 00:28:50	1900-01-01 05:11:01
2073-04-01	4		1900-01-02 12:29:50	1900-01-02 14:50:43	1900-01-02 10:30:41	1900-01-02 18:36:53
2073-05-01	5		1900-01-03 02:33:29	1900-01-03 05:19:17	1900-01-03 00:25:09	1900-01-03 09:53:42
2073-06-01	6		1900-01-03 04:53:10	1900-01-03 07:41:19	1900-01-03 02:40:34	1900-01-03 12:17:52
2073-07-01	7		1900-01-03 07:09:39	1900-01-03 09:59:52	1900-01-03 04:50:23	1900-01-03 14:32:49
2073-08-01	8		1900-01-03 09:23:29	1900-01-03 12:17:44	1900-01-03 06:55:23	1900-01-03 16:43:54
2073-09-01	9		1900-01-03 06:11:51	1900-01-03 08:57:50	1900-01-03 03:37:29	1900-01-03 13:03:16
2073-10-01	10		1900-01-02 07:21:15	1900-01-02 09:20:22	1900-01-02 05:00:17	1900-01-02 12:19:33
2073-11-01	11		1900-01-01 00:57:09	1900-01-01 02:06:47	22:49:54.824000	1900-01-01 03:32:34
2073-12-01	12		23:28:55.394000	1900-01-01 00:45:40	21:13:08.245000	1900-01-01 02:03:25
2074-01-01	1		23:29:12.885000	1900-01-01 00:55:38	21:12:23.828000	1900-01-01 02:09:02
2074-02-01	2		23:27:29.762000	1900-01-01 00:56:57	21:09:37.304000	1900-01-01 02:09:30
2074-03-01	3		1900-01-01 02:20:33	1900-01-01 03:57:56	23:55:06.568000	1900-01-01 05:12:42
2074-04-01	4		1900-01-02 13:10:41	1900-01-02 16:04:42	1900-01-02 09:25:21	1900-01-02 17:42:01
2074-05-01	5		1900-01-03 03:24:35	1900-01-03 06:49:08	1900-01-02 23:02:08	1900-01-03 08:39:08
2074-06-01	6		1900-01-03 05:40:03	1900-01-03 09:12:24	1900-01-03 01:06:52	1900-01-03 11:04:32
2074-07-01	7		1900-01-03 07:53:13	1900-01-03 11:31:29	1900-01-03 03:07:38	1900-01-03 13:21:41
2074-08-01	8		1900-01-03 10:01:25	1900-01-03 13:46:25	1900-01-03 05:07:00	1900-01-03 15:38:22
2074-09-01	9		1900-01-03 06:39:13	1900-01-03 10:17:47	1900-01-03 01:51:03	1900-01-03 12:08:10
2074-10-01	10		1900-01-02 07:29:53	1900-01-02 10:16:01	1900-01-02 03:38:42	1900-01-02 11:47:25
2074-11-01	11		1900-01-01 00:43:53	1900-01-01 02:18:16	22:10:47.649000	1900-01-01 03:45:22
2074-12-01	12		23:11:05.513000	1900-01-01 00:35:49	20:55:21.750000	1900-01-01 02:42:12
2075-01-01	1		23:09:12.619000	1900-01-01 00:34:26	21:06:56.083000	1900-01-01 03:09:12
2075-02-01	2		23:05:34.457000	1900-01-01 00:31:26	21:12:14.707000	1900-01-01 03:27:28
2075-03-01	3		1900-01-01 01:53:52	1900-01-01 03:27:46	1900-01-01 00:01:01	1900-01-01 06:43:51
2075-04-01	4		1900-01-02 12:05:00	1900-01-02 15:11:05	1900-01-02 09:03:14	1900-01-02 20:01:10
2075-05-01	5		1900-01-03 02:00:48	1900-01-03 05:41:26	1900-01-02 22:35:57	1900-01-03 11:21:04
2075-06-01	6		1900-01-03 04:13:46	1900-01-03 07:55:17	1900-01-03 00:48:37	1900-01-03 13:52:21
2075-07-01	7		1900-01-03 06:24:33	1900-01-03 10:05:59	1900-01-03 02:53:45	1900-01-03 16:14:40
2075-08-01	8		1900-01-03 08:34:11	1900-01-03 12:12:56	1900-01-03 04:54:14	1900-01-03 18:32:11
2075-09-01	9		1900-01-03 05:19:01	1900-01-03 08:43:21	1900-01-03 01:43:30	1900-01-03 14:55:13
2075-10-01	10		1900-01-02 06:30:50	1900-01-02 09:05:49	1900-01-02 03:52:36	1900-01-02 14:03:37
2075-11-01	11		1900-01-01 00:06:26	1900-01-01 01:43:05	22:42:55.347000	1900-01-01 04:58:27
2075-12-01	12		22:33:33.980000	1900-01-01 00:06:57	21:09:41.147000	1900-01-01 03:12:46
2076-01-01	1		22:31:29.633000	1900-01-01 00:05:38	21:09:40.969000	1900-01-01 03:12:04
2076-02-01	2		22:27:45.906000	1900-01-01 00:04:08	21:07:47.619000	1900-01-01 03:08:03
2076-03-01	3		1900-01-01 01:16:11	1900-01-01 02:56:10	23:47:30.131000	1900-01-01 06:10:28
2076-04-01	4		1900-01-02 11:28:11	1900-01-02 13:29:56	1900-01-02 07:59:23	1900-01-02 19:16:52
2076-05-01	5		1900-01-03 01:22:16	1900-01-03 03:34:46	1900-01-02 21:02:27	1900-01-03 10:20:13
2076-06-01	6		1900-01-03 03:33:06	1900-01-03 05:49:00	1900-01-02 23:00:02	1900-01-03 12:36:18
2076-07-01	7		1900-01-03 05:41:46	1900-01-03 07:59:40	1900-01-03 00:52:19	1900-01-03 14:46:26
2076-08-01	8		1900-01-03 07:47:43	1900-01-03 10:09:17	1900-01-03 02:41:54	1900-01-03 16:57:27
2076-09-01	9		1900-01-03 04:29:44	1900-01-03 06:52:03	1900-01-02 23:33:46	1900-01-03 13:19:43
2076-10-01	10		1900-01-02 05:41:48	1900-01-02 07:53:46	1900-01-02 02:22:53	1900-01-02 12:41:47
2076-11-01	11		23:19:28.195000	1900-01-01 01:20:48	22:13:41.433000	1900-01-01 04:07:55
2076-12-01	12		21:45:46.652000	1900-01-01 00:00:31	20:51:24.822000	1900-01-01 02:57:54
2077-01-01	1		21:48:35.963000	1900-01-01 00:10:14	20:53:59.903000	1900-01-01 03:28:55
2077-02-01	2		21:45:25.849000	1900-01-01 00:11:47	20:54:00.739000	1900-01-01 03:52:44
2077-03-01	3		1900-01-01 00:31:07	1900-01-01 03:06:08	23:25:30.407000	1900-01-01 07:08:21
2077-04-01	4		1900-01-02 10:15:25	1900-01-02 13:48:53	1900-01-02 05:39:45	1900-01-02 19:54:27
2077-05-01	5		1900-01-03 00:00:25	1900-01-03 04:02:12	1900-01-02 17:58:27	1900-01-03 11:03:16
2077-06-01	6		1900-01-03 02:11:10	1900-01-03 06:23:06	1900-01-02 19:53:43	1900-01-03 13:34:35
2077-07-01	7		1900-01-03 04:22:20	1900-01-03 08:40:18	1900-01-02 21:43:54	1900-01-03 15:57:05
2077-08-01	8		1900-01-03 06:32:36	1900-01-03 10:54:19	1900-01-02 23:41:40	1900-01-03 18:15:46
2077-09-01	9		1900-01-03 03:20:43	1900-01-03 07:37:11	1900-01-02 20:58:38	1900-01-03 14:48:55
2077-10-01	10		1900-01-02 04:49:44	1900-01-02 08:29:23	1900-01-02 01:02:42	1900-01-02 14:28:04
2077-11-01	11		22:50:39.812000	1900-01-01 01:32:33	22:23:22.241000	1900-01-01 06:09:55
2077-12-01	12		21:19:10.238000	23:57:55.985000	21:34:17.589000	1900-01-01 04:45:12
2078-01-01	1		21:22:05.782000	23:57:29.330000	22:03:58.652000	1900-01-01 04:56:07
2078-02-01	2		21:20:28.893000	23:55:14.477000	22:26:00.604000	1900-01-01 05:00:36
2078-03-01	3		1900-01-01 00:10:03	1900-01-01 02:50:35	1900-01-01 01:11:10	1900-01-01 08:09:59
2078-04-01	4		1900-01-02 10:17:19	1900-01-02 14:14:36	1900-01-02 08:02:59	1900-01-02 21:15:34
2078-05-01	5		1900-01-03 00:12:27	1900-01-03 04:41:16	1900-01-02 20:57:10	1900-01-03 12:28:58
2078-06-01	6		1900-01-03 02:25:45	1900-01-03 07:01:07	1900-01-02 23:22:09	1900-01-03 14:59:52
2078-07-01	7		1900-01-03 04:37:10	1900-01-03 09:18:33	1900-01-03 01:42:59	1900-01-03 17:23:00
2078-08-01	8		1900-01-03 06:49:38	1900-01-03 11:30:22	1900-01-03 04:01:29	1900-01-03 19:44:42
2078-09-01	9		1900-01-03 03:39:48	1900-01-03 08:04:43	1900-01-03 01:18:18	1900-01-03 16:15:53
2078-10-01	10		1900-01-02 05:02:22	1900-01-02 08:30:16	1900-01-02 04:28:51	1900-01-02 15:37:48
2078-11-01	11		22:56:22.593000	1900-01-01 01:03:13	1900-01-01 00:29:07	1900-01-01 06:50:57
2078-12-01	12		21:40:57.647000	23:19:46.598000	23:08:49.629000	1900-01-01 05:37:05
2079-01-01	1		21:56:12.472000	23:17:22.801000	23:14:33.269000	1900-01-01 05:59:19
2079-02-01	2		22:05:33.320000	23:14:45.862000	23:17:33.063000	1900-01-01 06:05:06
2079-03-01	3		1900-01-01 01:00:38	1900-01-01 02:07:36	1900-01-01 02:16:00	1900-01-01 09:13:16
2079-04-01	4		1900-01-02 11:24:49	1900-01-02 13:02:33	1900-01-02 13:19:48	1900-01-02 22:52:11
2079-05-01	5		1900-01-03 01:32:08	1900-01-03 03:13:34	1900-01-03 03:42:06	1900-01-03 14:18:25
2079-06-01	6		1900-01-03 03:51:57	1900-01-03 05:25:08	1900-01-03 06:03:40	1900-01-03 16:47:07
2079-07-01	7		1900-01-03 06:10:37	1900-01-03 07:31:36	1900-01-03 08:20:41	1900-01-03 19:07:09
2079-08-01	8		1900-01-03 08:27:55	1900-01-03 09:35:48	1900-01-03 10:34:48	1900-01-03 21:25:09
2079-09-01	9		1900-01-03 05:17:12	1900-01-03 06:12:39	1900-01-03 07:15:09	1900-01-03 17:43:10
2079-10-01	10		1900-01-02 06:26:41	1900-01-02 07:11:26	1900-01-02 07:56:00	1900-01-02 16:25:16
2079-11-01	11		1900-01-01 00:02:00	1900-01-01 00:30:44	1900-01-01 00:50:57	1900-01-01 06:48:56
2079-12-01	12		22:35:27.229000	22:59:15.817000	23:12:18.298000	1900-01-01 05:13:25
2080-01-01	1		22:37:47.943000	23:00:33.856000	23:12:28.011000	1900-01-01 05:15:03
2080-02-01	2		22:36:52.413000	23:00:44.151000	23:10:26.139000	1900-01-01 05:12:12
2080-03-01	3		1900-01-01 01:30:40	1900-01-01 01:49:29	1900-01-01 02:03:11	1900-01-01 08:23:10
2080-04-01	4		1900-01-02 12:16:42	1900-01-02 11:24:34	1900-01-02 12:52:51	1900-01-02 23:05:00
2080-05-01	5		1900-01-03 02:28:40	1900-01-03 01:05:47	1900-01-03 02:59:00	1900-01-03 14:53:29
2080-06-01	6		1900-01-03 04:45:19	1900-01-03 03:15:04	1900-01-03 05:08:06	1900-01-03 17:22:02
2080-07-01	7		1900-01-03 07:00:31	1900-01-03 05:21:56	1900-01-03 07:12:38	1900-01-03 19:41:20
2080-08-01	8		1900-01-03 09:11:39	1900-01-03 07:25:59	1900-01-03 09:10:37	1900-01-03 22:00:35
2080-09-01	9		1900-01-03 05:53:17	1900-01-03 04:15:18	1900-01-03 05:41:43	1900-01-03 18:08:32
2080-10-01	10		1900-01-02 06:44:13	1900-01-02 06:11:42	1900-01-02 06:39:43	1900-01-02 16:09:58
2080-11-01	11		23:50:25.567000	1900-01-01 00:42:49	1900-01-01 00:10:12	1900-01-01 05:39:35
2080-12-01	12		22:11:27.095000	23:22:51.374000	22:37:13.814000	1900-01-01 04:03:22
2081-01-01	1		22:12:56.443000	23:30:28.314000	22:40:09.114000	1900-01-01 04:07:24
2081-02-01	2		22:08:05.098000	23:31:33.270000	22:37:46.398000	1900-01-01 04:06:25
2081-03-01	3		1900-01-01 00:54:45	1900-01-01 02:17:17	1900-01-01 01:19:17	1900-01-01 07:21:46
2081-04-01	4		1900-01-02 11:10:41	1900-01-02 11:09:58	1900-01-02 09:57:08	1900-01-02 22:36:14
2081-05-01	5		1900-01-03 01:05:49	1900-01-03 00:36:49	1900-01-02 23:16:53	1900-01-03 14:37:05
2081-06-01	6		1900-01-03 03:15:37	1900-01-03 02:47:30	1900-01-03 01:24:33	1900-01-03 17:09:37
2081-07-01	7		1900-01-03 05:22:18	1900-01-03 04:53:57	1900-01-03 03:27:46	1900-01-03 19:31:59
2081-08-01	8		1900-01-03 07:25:31	1900-01-03 06:58:52	1900-01-03 05:27:58	1900-01-03 21:52:58
2081-09-01	9		1900-01-03 04:04:10	1900-01-03 03:55:34	1900-01-03 02:21:09	1900-01-03 18:00:10
2081-10-01	10		1900-01-02 05:12:25	1900-01-02 06:11:51	1900-01-02 04:42:45	1900-01-02 15:43:41
2081-11-01	11		22:49:59.591000	1900-01-01 01:08:59	1900-01-01 00:01:26	1900-01-01 05:03:02
2081-12-01	12		21:13:33.548000	23:44:08.252000	22:41:27.085000	1900-01-01 03:33:04
2082-01-01	1		21:08:24.105000	23:45:51.856000	22:49:11.508000	1900-01-01 03:49:42
2082-02-01	2		21:03:38.630000	23:44:24.442000	22:51:56.825000	1900-01-01 03:56:23
2082-03-01	3		23:47:08.779000	1900-01-01 02:27:20	1900-01-01 01:36:57	1900-01-01 07:15:24
2082-04-01	4		1900-01-02 09:13:19	1900-01-02 11:14:59	1900-01-02 10:17:54	1900-01-02 22:29:10
2082-05-01	5		1900-01-02 22:49:45	1900-01-03 00:38:57	1900-01-02 23:41:12	1900-01-03 14:32:28
2082-06-01	6		1900-01-03 00:57:14	1900-01-03 02:48:35	1900-01-03 01:53:18	1900-01-03 17:06:48
2082-07-01	7		1900-01-03 03:02:21	1900-01-03 04:55:14	1900-01-03 04:03:23	1900-01-03 19:33:28
2082-08-01	8		1900-01-03 05:05:57	1900-01-03 07:03:53	1900-01-03 06:17:40	1900-01-03 21:56:09
2082-09-01	9		1900-01-03 01:55:48	1900-01-03 04:05:05	1900-01-03 03:21:45	1900-01-03 18:08:05
2082-10-01	10		1900-01-02 03:40:26	1900-01-02 06:18:07	1900-01-02 05:39:37	1900-01-02 16:01:24
2082-11-01	11		22:01:25.157000	1900-01-01 01:17:11	1900-01-01 00:48:37	1900-01-01 05:22:46
2082-12-01	12		20:34:09.704000	23:59:40.796000	23:55:09.739000	1900-01-01 03:47:55
2083-01-01	1		20:38:17.502000	1900-01-01 00:15:35	1900-01-01 00:25:11	1900-01-01 03:58:14
2083-02-01	2		20:37:26.997000	1900-01-01 00:21:04	1900-01-01 00:47:45	1900-01-01 04:00:21
2083-03-01	3		23:22:41.102000	1900-01-01 03:11:46	1900-01-01 03:54:28	1900-01-01 07:17:43
2083-04-01	4		1900-01-02 08:37:14	1900-01-02 12:59:18	1900-01-02 14:13:20	1900-01-02 22:23:18
2083-05-01	5		1900-01-02 22:11:23	1900-01-03 02:55:46	1900-01-03 04:24:24	1900-01-03 14:23:28
2083-06-01	6		1900-01-03 00:19:48	1900-01-03 05:20:11	1900-01-03 06:53:58	1900-01-03 16:56:35
2083-07-01	7		1900-01-03 02:29:41	1900-01-03 07:42:48	1900-01-03 09:20:33	1900-01-03 19:24:41
2083-08-01	8		1900-01-03 04:39:15	1900-01-03 10:01:16	1900-01-03 11:45:08	1900-01-03 21:47:08
2083-09-01	9		1900-01-03 01:33:28	1900-01-03 06:55:32	1900-01-03 08:39:42	1900-01-03 17:58:48
2083-10-01	10		1900-01-02 03:34:44	1900-01-02 08:18:32	1900-01-02 09:50:36	1900-01-02 15:58:02
2083-11-01	11		22:18:37.634000	1900-01-01 02:04:35	1900-01-01 03:12:58	1900-01-01 05:25:56
2083-12-01	12		20:57:20.033000	1900-01-01 00:33:30	1900-01-01 01:46:40	1900-01-01 03:46:21
2084-01-01	1		21:04:50.529000	1900-01-01 00:33:42	1900-01-01 01:51:53	1900-01-01 03:50:58
2084-02-01	2		21:06:46.151000	1900-01-01 00:32:05	1900-01-01 01:53:14	1900-01-01 03:51:14
2084-03-01	3		23:55:02.711000	1900-01-01 03:29:42	1900-01-01 04:57:30	1900-01-01 07:06:24
2084-04-01	4		1900-01-02 09:14:06	1900-01-02 15:11:56	1900-01-02 17:31:17	1900-01-02 22:04:35
2084-05-01	5		1900-01-02 22:53:45	1900-01-03 05:47:09	1900-01-03 08:32:28	1900-01-03 13:59:45
2084-06-01	6		1900-01-03 01:09:04	1900-01-03 08:08:12	1900-01-03 11:02:26	1900-01-03 16:29:25
2084-07-01	7		1900-01-03 03:21:30	1900-01-03 10:29:02	1900-01-03 13:28:34	1900-01-03 18:52:01
2084-08-01	8		1900-01-03 05:31:33	1900-01-03 12:51:07	1900-01-03 15:53:50	1900-01-03 21:10:06
2084-09-01	9		1900-01-03 02:28:44	1900-01-03 09:32:32	1900-01-03 12:27:51	1900-01-03 17:17:57
2084-10-01	10		1900-01-02 04:30:34	1900-01-02 09:50:48	1900-01-02 12:06:59	1900-01-02 15:18:52
2084-11-01	11		23:10:23.514000	1900-01-01 02:17:55	1900-01-01 03:39:46	1900-01-01 04:44:34
2084-12-01	12		21:47:27.020000	1900-01-01 01:04:33	1900-01-01 01:57:31	1900-01-01 02:49:04
2085-01-01	1		21:52:59.631000	1900-01-01 01:29:48	1900-01-01 01:56:49	1900-01-01 02:44:02
2085-02-01	2		21:52:57.984000	1900-01-01 01:48:39	1900-01-01 01:53:46	1900-01-01 02:37:07
2085-03-01	3		1900-01-01 00:41:12	1900-01-01 05:02:38	1900-01-01 04:58:31	1900-01-01 05:42:07
2085-04-01	4		1900-01-02 10:21:15	1900-01-02 17:38:02	1900-01-02 18:24:09	1900-01-02 19:51:29
2085-05-01	5		1900-01-03 00:08:20	1900-01-03 08:38:58	1900-01-03 09:37:42	1900-01-03 11:22:12
2085-06-01	6		1900-01-03 02:23:25	1900-01-03 11:12:56	1900-01-03 11:57:54	1900-01-03 13:40:20
2085-07-01	7		1900-01-03 04:37:05	1900-01-03 13:44:36	1900-01-03 14:13:12	1900-01-03 15:48:37
2085-08-01	8		1900-01-03 06:50:58	1900-01-03 16:13:09	1900-01-03 16:22:43	1900-01-03 17:56:25
2085-09-01	9		1900-01-03 03:46:27	1900-01-03 12:52:42	1900-01-03 12:38:50	1900-01-03 14:05:37
2085-10-01	10		1900-01-02 05:26:46	1900-01-02 12:37:27	1900-01-02 11:47:39	1900-01-02 12:38:07
2085-11-01	11		23:36:59.206000	1900-01-01 04:30:07	1900-01-01 02:46:59	1900-01-01 02:48:02
2085-12-01	12		22:11:06.091000	1900-01-01 03:16:00	1900-01-01 00:55:09	1900-01-01 01:01:10
2086-01-01	1		22:13:34.964000	1900-01-01 03:32:46	1900-01-01 00:49:04	1900-01-01 00:58:17
2086-02-01	2		22:12:13.547000	1900-01-01 03:39:22	1900-01-01 00:42:15	1900-01-01 00:53:59
2086-03-01	3		1900-01-01 01:02:36	1900-01-01 06:50:56	1900-01-01 03:33:53	1900-01-01 03:54:19
2086-04-01	4		1900-01-02 11:16:59	1900-01-02 20:13:24	1900-01-02 14:56:48	1900-01-02 16:42:14
2086-05-01	5		1900-01-03 01:18:37	1900-01-03 11:32:28	1900-01-03 05:13:09	1900-01-03 07:40:11
2086-06-01	6		1900-01-03 03:37:36	1900-01-03 14:03:58	1900-01-03 07:15:44	1900-01-03 09:55:14
2086-07-01	7		1900-01-03 05:54:38	1900-01-03 16:31:32	1900-01-03 09:11:15	1900-01-03 12:01:31
2086-08-01	8		1900-01-03 08:11:36	1900-01-03 18:57:03	1900-01-03 11:00:31	1900-01-03 14:08:33
2086-09-01	9		1900-01-03 05:05:32	1900-01-03 15:29:37	1900-01-03 07:23:12	1900-01-03 10:29:02
2086-10-01	10		1900-01-02 06:18:22	1900-01-02 14:47:55	1900-01-02 08:02:18	1900-01-02 09:52:42
2086-11-01	11		23:53:00.589000	1900-01-01 05:46:34	1900-01-01 00:57:07	1900-01-01 01:12:22
2086-12-01	12		22:28:11.141000	1900-01-01 04:03:07	23:05:41.771000	23:45:14.610000
2087-01-01	1		22:35:04.856000	1900-01-01 04:02:13	22:55:13.543000	1900-01-01 00:03:06
2087-02-01	2		22:34:57.095000	1900-01-01 03:56:10	22:45:51.808000	1900-01-01 00:13:31
2087-03-01	3		1900-01-01 01:32:34	1900-01-01 06:55:32	1900-01-01 01:20:05	1900-01-01 03:18:50
2087-04-01	4		1900-01-02 13:03:20	1900-01-02 19:46:44	1900-01-02 09:26:15	1900-01-02 15:57:21
2087-05-01	5		1900-01-03 03:35:28	1900-01-03 10:43:15	1900-01-02 22:26:23	1900-01-03 07:00:29
2087-06-01	6		1900-01-03 06:00:10	1900-01-03 12:58:27	1900-01-03 00:22:25	1900-01-03 09:27:15
2087-07-01	7		1900-01-03 08:26:52	1900-01-03 15:11:26	1900-01-03 02:11:39	1900-01-03 11:47:49
2087-08-01	8		1900-01-03 10:49:40	1900-01-03 17:19:14	1900-01-03 03:58:52	1900-01-03 14:10:21
2087-09-01	9		1900-01-03 07:34:36	1900-01-03 13:38:18	1900-01-03 00:44:21	1900-01-03 10:42:57
2087-10-01	10		1900-01-02 07:59:22	1900-01-02 13:07:23	1900-01-02 03:18:43	1900-01-02 10:19:57
2087-11-01	11		1900-01-01 00:33:12	1900-01-01 04:27:48	22:40:10.504000	1900-01-01 01:39:17
2087-12-01	12		23:11:16.974000	1900-01-01 02:34:24	20:55:19.099000	1900-01-01 00:20:58
2088-01-01	1		23:23:03.283000	1900-01-01 02:25:42	20:44:13.042000	1900-01-01 00:43:23
2088-02-01	2		23:27:27.516000	1900-01-01 02:16:26	20:34:50.108000	1900-01-01 00:55:42
2088-03-01	3		1900-01-01 02:31:17	1900-01-01 05:04:25	23:02:45.406000	1900-01-01 04:14:16
2088-04-01	4		1900-01-02 14:55:37	1900-01-02 16:11:09	1900-01-02 06:02:35	1900-01-02 18:37:11
2088-05-01	5		1900-01-03 05:48:32	1900-01-03 06:23:37	1900-01-02 18:34:05	1900-01-03 10:26:57
2088-06-01	6		1900-01-03 08:13:02	1900-01-03 08:28:45	1900-01-02 20:22:34	1900-01-03 13:08:32
2088-07-01	7		1900-01-03 10:36:19	1900-01-03 10:29:54	1900-01-02 22:08:59	1900-01-03 15:42:39
2088-08-01	8		1900-01-03 13:00:46	1900-01-03 12:28:31	1900-01-02 23:53:18	1900-01-03 18:16:34
2088-09-01	9		1900-01-03 09:42:26	1900-01-03 08:57:03	1900-01-02 20:45:29	1900-01-03 14:42:43
2088-10-01	10		1900-01-02 09:47:07	1900-01-02 09:33:36	1900-01-02 00:04:28	1900-01-02 13:12:02
2088-11-01	11		1900-01-01 02:02:46	1900-01-01 02:22:20	20:28:16.297000	1900-01-01 03:08:18
2088-12-01	12		1900-01-01 00:50:06	1900-01-01 00:28:37	18:49:59.185000	1900-01-01 01:51:42
2089-01-01	1		1900-01-01 01:12:14	1900-01-01 00:15:43	18:42:14.919000	1900-01-01 02:21:49
2089-02-01	2		1900-01-01 01:25:45	1900-01-01 00:04:21	18:36:05.742000	1900-01-01 02:38:25
2089-03-01	3		1900-01-01 04:31:39	1900-01-01 02:41:40	21:00:58.351000	1900-01-01 06:04:53
2089-04-01	4		1900-01-02 16:37:12	1900-01-02 12:06:08	1900-01-02 03:01:57	1900-01-02 21:56:31
2089-05-01	5		1900-01-03 07:25:46	1900-01-03 01:40:22	1900-01-02 15:11:05	1900-01-03 14:21:18
2089-06-01	6		1900-01-03 09:53:44	1900-01-03 03:44:57	1900-01-02 16:58:10	1900-01-03 17:06:18
2089-07-01	7		1900-01-03 12:17:35	1900-01-03 05:47:42	1900-01-02 18:41:46	1900-01-03 19:41:57
2089-08-01	8		1900-01-03 14:43:33	1900-01-03 07:46:09	1900-01-02 20:24:00	1900-01-03 22:16:37
2089-09-01	9		1900-01-03 11:30:13	1900-01-03 04:28:48	1900-01-02 17:26:51	1900-01-03 18:30:34
2089-10-01	10		1900-01-02 11:52:21	1900-01-02 06:06:08	1900-01-01 21:31:31	1900-01-02 15:54:29
2089-11-01	11		1900-01-01 04:32:47	1900-01-01 00:15:51	18:54:16.771000	1900-01-01 04:42:15
2089-12-01	12		1900-01-01 03:25:02	22:39:12.975000	17:38:30.721000	1900-01-01 03:20:43
2090-01-01	1		1900-01-01 03:46:05	22:33:10.163000	17:52:09.418000	1900-01-01 03:45:38
2090-02-01	2		1900-01-01 03:56:39	22:27:43.870000	18:01:35.413000	1900-01-01 03:58:41
2090-03-01	3		1900-01-01 07:02:44	1900-01-01 01:11:54	20:30:11.875000	1900-01-01 07:29:17
2090-04-01	4		1900-01-02 19:18:37	1900-01-02 10:54:27	1900-01-02 01:51:49	1900-01-03 00:26:04
2090-05-01	5		1900-01-03 10:09:39	1900-01-03 00:39:41	1900-01-02 13:53:37	1900-01-03 17:13:02
2090-06-01	6		1900-01-03 12:37:41	1900-01-03 02:54:04	1900-01-02 15:51:13	1900-01-03 19:56:25
2090-07-01	7		1900-01-03 15:02:50	1900-01-03 05:07:50	1900-01-02 17:47:38	1900-01-03 22:31:13
2090-08-01	8		1900-01-03 17:21:56	1900-01-03 07:21:02	1900-01-02 19:46:20	1900-01-04 01:00:24
2090-09-01	9		1900-01-03 13:58:26	1900-01-03 04:14:13	1900-01-02 17:06:54	1900-01-03 21:02:14
2090-10-01	10		1900-01-02 13:59:35	1900-01-02 05:39:13	1900-01-01 21:40:54	1900-01-02 17:53:08
2090-11-01	11		1900-01-01 05:57:27	23:32:54.344000	19:41:45.206000	1900-01-01 05:51:15
2090-12-01	12		1900-01-01 04:13:57	22:15:25.907000	18:46:28.118000	1900-01-01 04:02:56
2091-01-01	1		1900-01-01 04:10:08	22:28:52.424000	19:12:35.330000	1900-01-01 04:05:39
2091-02-01	2		1900-01-01 04:01:32	22:35:40.219000	19:32:38.595000	1900-01-01 04:04:40
2091-03-01	3		1900-01-01 06:51:28	1900-01-01 01:36:21	22:17:54.041000	1900-01-01 07:25:17
2091-04-01	4		1900-01-02 18:17:10	1900-01-02 13:11:16	1900-01-02 05:02:06	1900-01-02 23:38:31
2091-05-01	5		1900-01-03 08:40:50	1900-01-03 03:51:30	1900-01-02 17:47:12	1900-01-03 15:58:42
2091-06-01	6		1900-01-03 10:51:58	1900-01-03 06:21:30	1900-01-02 20:06:37	1900-01-03 18:27:08
2091-07-01	7		1900-01-03 13:01:04	1900-01-03 08:48:31	1900-01-02 22:24:59	1900-01-03 20:47:39
2091-08-01	8		1900-01-03 15:06:31	1900-01-03 11:11:21	1900-01-03 00:50:03	1900-01-03 23:08:15
2091-09-01	9		1900-01-03 11:37:01	1900-01-03 07:53:10	1900-01-02 22:19:00	1900-01-03 19:09:27
2091-10-01	10		1900-01-02 11:57:16	1900-01-02 08:08:06	1900-01-02 01:52:11	1900-01-02 16:33:39
2091-11-01	11		1900-01-01 04:23:19	1900-01-01 00:19:41	22:30:21.281000	1900-01-01 05:14:46
2091-12-01	12		1900-01-01 02:32:32	22:36:17.667000	21:42:27.611000	1900-01-01 03:42:01
2092-01-01	1		1900-01-01 02:22:55	22:34:22.231000	22:23:24.088000	1900-01-01 03:56:26
2092-02-01	2		1900-01-01 02:12:48	22:30:23.284000	22:53:28.039000	1900-01-01 04:00:23
2092-03-01	3		1900-01-01 04:56:24	1900-01-01 01:30:24	1900-01-01 02:09:56	1900-01-01 07:17:37
2092-04-01	4		1900-01-02 15:19:56	1900-01-02 14:06:53	1900-01-02 13:11:34	1900-01-02 22:24:08
2092-05-01	5		1900-01-03 05:13:17	1900-01-03 04:59:51	1900-01-03 03:51:46	1900-01-03 14:27:55
2092-06-01	6		1900-01-03 07:15:39	1900-01-03 07:17:03	1900-01-03 06:39:36	1900-01-03 17:05:21
2092-07-01	7		1900-01-03 09:14:31	1900-01-03 09:29:58	1900-01-03 09:22:34	1900-01-03 19:34:27
2092-08-01	8		1900-01-03 11:09:28	1900-01-03 11:38:42	1900-01-03 12:00:46	1900-01-03 22:01:20
2092-09-01	9		1900-01-03 07:40:43	1900-01-03 08:02:51	1900-01-03 08:57:03	1900-01-03 18:14:23
2092-10-01	10		1900-01-02 08:47:18	1900-01-02 07:46:22	1900-01-02 09:30:33	1900-01-02 16:03:42
2092-11-01	11		1900-01-01 02:16:42	23:33:52.945000	1900-01-01 02:02:35	1900-01-01 05:04:07
2092-12-01	12		1900-01-01 00:27:20	21:52:35.130000	1900-01-01 00:29:17	1900-01-01 03:10:39
2093-01-01	1		1900-01-01 00:18:07	21:48:40.237000	1900-01-01 00:35:16	1900-01-01 03:09:23
2093-02-01	2		1900-01-01 00:10:45	21:44:25.142000	1900-01-01 00:37:13	1900-01-01 03:05:43
2093-03-01	3		1900-01-01 02:47:31	1900-01-01 00:35:32	1900-01-01 03:52:11	1900-01-01 06:23:44
2093-04-01	4		1900-01-02 11:20:01	1900-01-02 11:29:25	1900-01-02 18:25:43	1900-01-02 22:40:08
2093-05-01	5		1900-01-03 00:30:32	1900-01-03 01:41:19	1900-01-03 10:11:35	1900-01-03 15:04:52
2093-06-01	6		1900-01-03 02:26:46	1900-01-03 03:52:26	1900-01-03 12:45:32	1900-01-03 17:36:13
2093-07-01	7		1900-01-03 04:19:22	1900-01-03 05:59:37	1900-01-03 15:17:20	1900-01-03 19:57:22
2093-08-01	8		1900-01-03 06:11:42	1900-01-03 08:09:15	1900-01-03 17:52:24	1900-01-03 22:16:36
2093-09-01	9		1900-01-03 03:00:10	1900-01-03 04:53:07	1900-01-03 14:19:52	1900-01-03 18:17:39
2093-10-01	10		1900-01-02 05:19:59	1900-01-02 05:45:25	1900-01-02 12:45:03	1900-01-02 15:24:28
2093-11-01	11		1900-01-01 00:20:23	23:05:16.424000	1900-01-01 02:43:02	1900-01-01 03:43:49
2093-12-01	12		22:40:57.947000	21:49:12.432000	1900-01-01 01:20:41	1900-01-01 02:00:29
2094-01-01	1		22:32:29.167000	22:05:20.871000	1900-01-01 01:50:25	1900-01-01 02:09:58
2094-02-01	2		22:24:17.541000	22:14:51.567000	1900-01-01 02:07:32	1900-01-01 02:10:28
2094-03-01	3		1900-01-01 00:55:35	1900-01-01 01:11:39	1900-01-01 05:28:41	1900-01-01 05:29:16
2094-04-01	4		1900-01-02 08:42:41	1900-01-02 11:55:20	1900-01-02 20:16:14	1900-01-02 21:18:00
2094-05-01	5		1900-01-02 21:39:22	1900-01-03 02:13:23	1900-01-03 12:15:50	1900-01-03 13:36:45
2094-06-01	6		1900-01-02 23:41:18	1900-01-03 04:38:26	1900-01-03 14:58:01	1900-01-03 16:16:15
2094-07-01	7		1900-01-03 01:42:46	1900-01-03 07:00:32	1900-01-03 17:33:44	1900-01-03 18:49:53
2094-08-01	8		1900-01-03 03:46:28	1900-01-03 09:22:12	1900-01-03 20:06:50	1900-01-03 21:21:54
2094-09-01	9		1900-01-03 00:47:58	1900-01-03 06:16:29	1900-01-03 16:28:37	1900-01-03 17:32:58
2094-10-01	10		1900-01-02 03:27:40	1900-01-02 07:17:48	1900-01-02 14:40:23	1900-01-02 14:57:46
2094-11-01	11		22:58:28.078000	1900-01-01 00:29:21	1900-01-01 04:14:44	1900-01-01 03:37:33
2094-12-01	12		21:35:24.589000	23:03:55.600000	1900-01-01 02:29:24	1900-01-01 02:17:15
2095-01-01	1		21:39:55.148000	23:12:02.446000	1900-01-01 02:32:50	1900-01-01 02:51:48
2095-02-01	2		21:38:57.633000	23:12:46.558000	1900-01-01 02:35:03	1900-01-01 03:15:39
2095-03-01	3		1900-01-01 00:24:07	1900-01-01 02:14:30	1900-01-01 05:54:31	1900-01-01 06:54:13
2095-04-01	4		1900-01-02 09:43:30	1900-01-02 14:21:51	1900-01-02 21:17:22	1900-01-02 23:53:36
2095-05-01	5		1900-01-02 23:23:46	1900-01-03 05:08:07	1900-01-03 13:21:27	1900-01-03 16:48:22
2095-06-01	6		1900-01-03 01:40:38	1900-01-03 07:31:51	1900-01-03 15:54:26	1900-01-03 19:39:45
2095-07-01	7		1900-01-03 03:56:48	1900-01-03 09:53:50	1900-01-03 18:20:42	1900-01-03 22:20:48
2095-08-01	8		1900-01-03 06:10:26	1900-01-03 12:13:44	1900-01-03 20:41:16	1900-01-04 00:58:06
2095-09-01	9		1900-01-03 03:04:30	1900-01-03 08:54:23	1900-01-03 16:50:14	1900-01-03 21:05:14
2095-10-01	10		1900-01-02 04:43:20	1900-01-02 08:58:31	1900-01-02 14:50:19	1900-01-02 17:50:24
2095-11-01	11		22:44:30.759000	1900-01-01 01:02:43	1900-01-01 04:20:23	1900-01-01 05:35:01
2095-12-01	12		21:07:29.326000	23:28:22.886000	1900-01-01 02:41:06	1900-01-01 03:59:18
2096-01-01	1		21:06:38.330000	23:28:45.977000	1900-01-01 02:46:18	1900-01-01 04:18:36
2096-02-01	2		21:05:50.384000	23:26:30.279000	1900-01-01 02:43:44	1900-01-01 04:24:39
2096-03-01	3		23:57:04.121000	1900-01-01 02:25:46	1900-01-01 05:50:41	1900-01-01 07:55:26
2096-04-01	4		1900-01-02 10:43:49	1900-01-02 14:33:44	1900-01-02 19:34:45	1900-01-03 01:18:54
2096-05-01	5		1900-01-03 00:55:23	1900-01-03 05:17:29	1900-01-03 10:58:39	1900-01-03 18:17:26
2096-06-01	6		1900-01-03 03:10:30	1900-01-03 07:36:45	1900-01-03 13:23:35	1900-01-03 21:01:51
2096-07-01	7		1900-01-03 05:23:46	1900-01-03 09:53:44	1900-01-03 15:42:29	1900-01-03 23:38:10
2096-08-01	8		1900-01-03 07:34:26	1900-01-03 12:08:23	1900-01-03 18:04:14	1900-01-04 02:09:13
2096-09-01	9		1900-01-03 04:17:25	1900-01-03 08:43:45	1900-01-03 14:31:54	1900-01-03 22:07:49
2096-10-01	10		1900-01-02 05:08:46	1900-01-02 08:48:56	1900-01-02 13:33:50	1900-01-02 18:37:51
2096-11-01	11		22:24:18.731000	1900-01-01 00:56:32	1900-01-01 04:20:55	1900-01-01 06:01:31
2096-12-01	12		20:58:58.384000	23:26:19.933000	1900-01-01 02:49:32	1900-01-01 04:05:47
2097-01-01	1		21:08:45.582000	23:31:31.919000	1900-01-01 02:54:43	1900-01-01 04:05:15
2097-02-01	2		21:13:37.509000	23:31:09.478000	1900-01-01 02:55:04	1900-01-01 04:01:08
2097-03-01	3		1900-01-01 00:08:33	1900-01-01 02:28:49	1900-01-01 06:03:54	1900-01-01 07:22:55
2097-04-01	4		1900-01-02 10:56:08	1900-01-02 14:00:47	1900-01-02 19:41:38	1900-01-03 00:22:34
2097-05-01	5		1900-01-03 01:14:46	1900-01-03 04:32:26	1900-01-03 11:07:39	1900-01-03 17:07:18
2097-06-01	6		1900-01-03 03:39:20	1900-01-03 06:55:08	1900-01-03 13:38:09	1900-01-03 19:44:50
2097-07-01	7		1900-01-03 06:02:13	1900-01-03 09:18:27	1900-01-03 16:03:44	1900-01-03 22:13:00
2097-08-01	8		1900-01-03 08:27:08	1900-01-03 11:43:48	1900-01-03 18:27:14	1900-01-04 00:39:08
2097-09-01	9		1900-01-03 05:21:07	1900-01-03 08:32:25	1900-01-03 14:57:05	1900-01-03 20:37:03
2097-10-01	10		1900-01-02 06:16:16	1900-01-02 09:05:39	1900-01-02 13:59:39	1900-01-02 17:19:11
2097-11-01	11		23:19:15.154000	1900-01-01 01:34:55	1900-01-01 04:41:10	1900-01-01 05:05:37
2097-12-01	12		22:03:36.178000	1900-01-01 00:15:02	1900-01-01 03:04:52	1900-01-01 03:20:00
2098-01-01	1		22:20:51.490000	1900-01-01 00:30:43	1900-01-01 03:09:08	1900-01-01 03:22:55
2098-02-01	2		22:33:25.467000	1900-01-01 00:37:01	1900-01-01 03:08:20	1900-01-01 03:23:53
2098-03-01	3		1900-01-01 01:41:37	1900-01-01 03:41:54	1900-01-01 06:18:02	1900-01-01 06:47:39
2098-04-01	4		1900-01-02 14:14:26	1900-01-02 16:12:07	1900-01-02 20:28:39	1900-01-02 23:24:56
2098-05-01	5		1900-01-03 05:13:51	1900-01-03 07:14:17	1900-01-03 12:04:45	1900-01-03 16:02:01
2098-06-01	6		1900-01-03 07:43:38	1900-01-03 09:49:18	1900-01-03 14:34:20	1900-01-03 18:40:15
2098-07-01	7		1900-01-03 10:12:27	1900-01-03 12:21:58	1900-01-03 17:01:12	1900-01-03 21:12:47
2098-08-01	8		1900-01-03 12:38:49	1900-01-03 14:55:24	1900-01-03 19:23:08	1900-01-03 23:40:08
2098-09-01	9		1900-01-03 09:15:32	1900-01-03 11:40:33	1900-01-03 15:42:21	1900-01-03 19:42:54
2098-10-01	10		1900-01-02 08:57:27	1900-01-02 11:24:34	1900-01-02 14:22:36	1900-01-02 16:43:04
2098-11-01	11		1900-01-01 00:40:05	1900-01-01 02:59:10	1900-01-01 04:32:57	1900-01-01 04:54:40
2098-12-01	12		23:05:41.880000	1900-01-01 01:51:16	1900-01-01 02:56:00	1900-01-01 03:25:03
2099-01-01	1		23:06:17.074000	1900-01-01 02:19:00	1900-01-01 03:01:53	1900-01-01 03:46:23
2099-02-01	2		23:04:26.376000	1900-01-01 02:35:14	1900-01-01 02:59:55	1900-01-01 03:54:52
2099-03-01	3		1900-01-01 02:07:31	1900-01-01 05:53:47	1900-01-01 06:09:16	1900-01-01 07:22:11
2099-04-01	4		1900-01-02 14:57:49	1900-01-02 20:13:30	1900-01-02 20:25:54	1900-01-02 23:57:49
2099-05-01	5		1900-01-03 06:01:03	1900-01-03 11:59:19	1900-01-03 12:10:52	1900-01-03 16:37:40
2099-06-01	6		1900-01-03 08:26:11	1900-01-03 14:35:48	1900-01-03 14:47:02	1900-01-03 19:20:25
2099-07-01	7		1900-01-03 10:52:50	1900-01-03 17:07:42	1900-01-03 17:22:05	1900-01-03 21:52:37
2099-08-01	8		1900-01-03 13:20:00	1900-01-03 19:37:35	1900-01-03 19:53:18	1900-01-04 00:19:48
2099-09-01	9		1900-01-03 09:56:55	1900-01-03 16:05:10	1900-01-03 16:16:24	1900-01-03 20:20:29
2099-10-01	10		1900-01-02 09:36:17	1900-01-02 14:43:55	1900-01-02 14:38:03	1900-01-02 17:19:06
2099-11-01	11		1900-01-01 01:10:16	1900-01-01 04:55:52	1900-01-01 04:28:12	1900-01-01 05:18:21
2099-12-01	12		23:48:38.895000	1900-01-01 03:14:32	1900-01-01 02:48:05	1900-01-01 03:21:29
2100-01-01	1		1900-01-01 00:05:23	1900-01-01 03:15:18	1900-01-01 02:51:29	1900-01-01 03:18:42
2100-02-01	2		1900-01-01 00:15:21	1900-01-01 03:13:23	1900-01-01 02:49:15	1900-01-01 03:12:57
2100-03-01	3		1900-01-01 03:25:16	1900-01-01 06:23:43	1900-01-01 06:07:15	1900-01-01 06:31:14
2100-04-01	4		1900-01-02 16:45:39	1900-01-02 20:42:03	1900-01-02 22:05:55	1900-01-02 23:03:26
2100-05-01	5		1900-01-03 08:01:56	1900-01-03 12:18:48	1900-01-03 14:29:26	1900-01-03 15:29:12
2100-06-01	6		1900-01-03 10:29:54	1900-01-03 14:45:05	1900-01-03 17:08:56	1900-01-03 17:51:46
2100-07-01	7		1900-01-03 12:57:03	1900-01-03 17:06:12	1900-01-03 19:44:12	1900-01-03 20:04:24
2100-08-01	8		1900-01-03 15:24:56	1900-01-03 19:24:09	1900-01-03 22:16:09	1900-01-03 22:14:12
2100-09-01	9		1900-01-03 12:01:44	1900-01-03 15:41:58	1900-01-03 18:25:17	1900-01-03 18:05:01
2100-10-01	10		1900-01-02 11:30:20	1900-01-02 14:18:05	1900-01-02 15:47:24	1900-01-02 15:13:31
2100-11-01	11		1900-01-01 02:58:26	1900-01-01 04:25:03	1900-01-01 04:26:21	1900-01-01 03:32:04
2100-12-01	12		1900-01-01 01:42:26	1900-01-01 02:29:37	1900-01-01 02:45:19	1900-01-01 01:26:44
均值
1976-2016变异系数

## Sheet: PTDM_past_proj_LAI
		1900-05-05	1900-09-01	1901-01-04	1901-08-07
1976-01-01	1	13:59:30.417000	13:59:30.552000	13:59:30.624000	13:59:30.949000
1976-02-01	2	14:01:42.048000	14:01:42.462000	14:01:42.656000	14:01:43.653000
1976-03-01	3	14:03:09.301000	14:03:09.943000	14:03:10.272000	14:03:11.920000
1976-04-01	4	18:34:38.668000	18:34:39.265000	18:34:39.574000	18:34:41.273000
1976-05-01	5	1900-01-01 16:16:15	1900-01-01 16:16:15	1900-01-01 16:16:15	1900-01-01 16:16:15
1976-06-01	6	1900-01-01 20:04:53	1900-01-01 20:04:51	1900-01-01 20:04:50	1900-01-01 20:04:46
1976-07-01	7	1900-01-01 21:00:37	1900-01-01 21:00:32	1900-01-01 21:00:30	1900-01-01 21:00:20
1976-08-01	8	1900-01-01 21:42:06	1900-01-01 21:41:59	1900-01-01 21:41:55	1900-01-01 21:41:38
1976-09-01	9	1900-01-01 22:04:36	1900-01-01 22:04:28	1900-01-01 22:04:24	1900-01-01 22:04:04
1976-10-01	10	1900-01-01 06:19:49	1900-01-01 06:19:47	1900-01-01 06:19:45	1900-01-01 06:19:39
1976-11-01	11	13:54:24.111000	13:54:25.893000	13:54:26.768000	13:54:30.817000
1976-12-01	12	13:57:25.488000	13:57:27.604000	13:57:28.630000	13:57:33.511000
1977-01-01	1	13:57:36.894000	13:57:38.494000	13:57:39.284000	13:57:43.059000
1977-02-01	2	13:57:49.022000	13:57:50.483000	13:57:51.192000	13:57:54.744000
1977-03-01	3	13:56:04.671000	13:56:06.208000	13:56:06.976000	13:56:10.713000
1977-04-01	4	19:05:45.745000	19:05:40.389000	19:05:37.870000	19:05:26.019000
1977-05-01	5	1900-01-01 20:06:00	1900-01-01 20:05:24	1900-01-01 20:05:07	1900-01-01 20:03:44
1977-06-01	6	1900-01-02 00:29:06	1900-01-02 00:28:22	1900-01-02 00:28:02	1900-01-02 00:26:22
1977-07-01	7	1900-01-02 01:23:56	1900-01-02 01:23:08	1900-01-02 01:22:46	1900-01-02 01:20:57
1977-08-01	8	1900-01-02 02:08:39	1900-01-02 02:07:48	1900-01-02 02:07:23	1900-01-02 02:05:24
1977-09-01	9	1900-01-02 02:15:55	1900-01-02 02:15:00	1900-01-02 02:14:34	1900-01-02 02:12:28
1977-10-01	10	1900-01-01 08:06:41	1900-01-01 08:06:14	1900-01-01 08:06:01	1900-01-01 08:05:00
1977-11-01	11	13:40:34.714000	13:40:37.582000	13:40:38.975000	13:40:45.867000
1977-12-01	12	13:45:02.136000	13:45:05.785000	13:45:07.554000	13:45:16.228000
1978-01-01	1	13:46:40.368000	13:46:43.654000	13:46:45.318000	13:46:53.464000
1978-02-01	2	13:47:25.215000	13:47:28.277000	13:47:29.835000	13:47:37.462000
1978-03-01	3	13:44:47.804000	13:44:50.451000	13:44:51.815000	13:44:58.504000
1978-04-01	4	19:06:05.936000	19:05:52.430000	19:05:46.120000	19:05:15.776000
1978-05-01	5	1900-01-01 20:36:56	1900-01-01 20:35:26	1900-01-01 20:34:43	1900-01-01 20:31:19
1978-06-01	6	1900-01-02 01:00:40	1900-01-02 00:58:55	1900-01-02 00:58:05	1900-01-02 00:54:04
1978-07-01	7	1900-01-02 01:55:29	1900-01-02 01:53:38	1900-01-02 01:52:45	1900-01-02 01:48:31
1978-08-01	8	1900-01-02 02:41:58	1900-01-02 02:40:01	1900-01-02 02:39:06	1900-01-02 02:34:39
1978-09-01	9	1900-01-02 02:50:13	1900-01-02 02:48:13	1900-01-02 02:47:17	1900-01-02 02:42:43
1978-10-01	10	1900-01-01 08:23:02	1900-01-01 08:22:04	1900-01-01 08:21:37	1900-01-01 08:19:24
1978-11-01	11	13:25:39.432000	13:25:41.843000	13:25:43.123000	13:25:49.500000
1978-12-01	12	13:29:17.868000	13:29:20.529000	13:29:21.935000	13:29:28.886000
1979-01-01	1	13:31:35.496000	13:31:38.486000	13:31:40.036000	13:31:47.650000
1979-02-01	2	13:32:53.302000	13:32:55.938000	13:32:57.378000	13:33:05.676000
1979-03-01	3	13:33:45.143000	13:33:47.841000	13:33:49.294000	13:33:57.498000
1979-04-01	4	19:04:17.971000	19:03:59.720000	19:03:51.208000	19:03:11.319000
1979-05-01	5	1900-01-01 21:37:09	1900-01-01 21:35:12	1900-01-01 21:34:17	1900-01-01 21:29:52
1979-06-01	6	1900-01-02 02:16:52	1900-01-02 02:14:37	1900-01-02 02:13:32	1900-01-02 02:08:23
1979-07-01	7	1900-01-02 03:17:50	1900-01-02 03:15:27	1900-01-02 03:14:20	1900-01-02 03:08:56
1979-08-01	8	1900-01-02 04:06:44	1900-01-02 04:04:16	1900-01-02 04:03:05	1900-01-02 03:57:26
1979-09-01	9	1900-01-02 04:29:33	1900-01-02 04:27:03	1900-01-02 04:25:52	1900-01-02 04:20:11
1979-10-01	10	1900-01-01 09:16:33	1900-01-01 09:15:23	1900-01-01 09:14:50	1900-01-01 09:12:10
1979-11-01	11	13:19:36.418000	13:19:39.137000	13:19:40.547000	13:19:47.481000
1979-12-01	12	13:23:55.727000	13:23:59.093000	13:24:00.803000	13:24:09.143000
1980-01-01	1	13:26:49.886000	13:26:53.109000	13:26:54.739000	13:27:02.720000
1980-02-01	2	13:27:42.579000	13:27:45.299000	13:27:46.697000	13:27:53.500000
1980-03-01	3	13:29:53.645000	13:29:56.778000	13:29:58.362000	13:30:06.077000
1980-04-01	4	19:26:14.488000	19:26:01.143000	19:25:54.904000	19:25:25.158000
1980-05-01	5	1900-01-01 23:49:27	1900-01-01 23:47:55	1900-01-01 23:47:12	1900-01-01 23:43:43
1980-06-01	6	1900-01-02 04:49:51	1900-01-02 04:48:03	1900-01-02 04:47:12	1900-01-02 04:43:07
1980-07-01	7	1900-01-02 06:01:14	1900-01-02 05:59:21	1900-01-02 05:58:27	1900-01-02 05:54:10
1980-08-01	8	1900-01-02 07:02:57	1900-01-02 07:00:58	1900-01-02 07:00:01	1900-01-02 06:55:30
1980-09-01	9	1900-01-02 07:27:42	1900-01-02 07:25:41	1900-01-02 07:24:44	1900-01-02 07:20:11
1980-10-01	10	1900-01-01 10:48:37	1900-01-01 10:47:43	1900-01-01 10:47:18	1900-01-01 10:45:16
1980-11-01	11	13:29:27.721000	13:29:32.057000	13:29:34.207000	13:29:44.616000
1980-12-01	12	13:34:47.869000	13:34:52.962000	13:34:55.457000	13:35:07.564000
1981-01-01	1	13:37:36.953000	13:37:42.396000	13:37:45.069000	13:37:57.962000
1981-02-01	2	13:40:00.205000	13:40:05.657000	13:40:08.304000	13:40:21.205000
1981-03-01	3	13:42:07.389000	13:42:13.247000	13:42:16.101000	13:42:29.906000
1981-04-01	4	20:23:52.319000	20:23:49.534000	20:23:48.281000	20:23:42.904000
1981-05-01	5	1900-01-02 04:11:50	1900-01-02 04:11:07	1900-01-02 04:10:47	1900-01-02 04:09:13
1981-06-01	6	1900-01-02 09:47:31	1900-01-02 09:46:49	1900-01-02 09:46:29	1900-01-02 09:44:54
1981-07-01	7	1900-01-02 11:00:34	1900-01-02 10:59:49	1900-01-02 10:59:27	1900-01-02 10:57:41
1981-08-01	8	1900-01-02 11:59:25	1900-01-02 11:58:35	1900-01-02 11:58:11	1900-01-02 11:56:13
1981-09-01	9	1900-01-02 12:28:02	1900-01-02 12:27:17	1900-01-02 12:26:55	1900-01-02 12:25:08
1981-10-01	10	1900-01-01 13:28:02	1900-01-01 13:27:49	1900-01-01 13:27:42	1900-01-01 13:27:10
1981-11-01	11	13:47:41.001000	13:47:45.975000	13:47:48.361000	13:47:59.547000
1981-12-01	12	13:52:06.471000	13:52:11.919000	13:52:14.511000	13:52:26.382000
1982-01-01	1	13:54:57.886000	13:55:03.561000	13:55:06.255000	13:55:18.308000
1982-02-01	2	13:57:02.942000	13:57:08.837000	13:57:11.624000	13:57:23.816000
1982-03-01	3	13:56:15.954000	13:56:21.393000	13:56:23.990000	13:56:34.974000
1982-04-01	4	20:56:41.777000	20:57:08.861000	20:57:21.501000	20:58:15.476000
1982-05-01	5	1900-01-02 06:27:51	1900-01-02 06:30:04	1900-01-02 06:31:05	1900-01-02 06:35:30
1982-06-01	6	1900-01-02 12:14:36	1900-01-02 12:17:15	1900-01-02 12:18:29	1900-01-02 12:23:48
1982-07-01	7	1900-01-02 13:31:49	1900-01-02 13:34:40	1900-01-02 13:35:59	1900-01-02 13:41:46
1982-08-01	8	1900-01-02 14:43:07	1900-01-02 14:46:05	1900-01-02 14:47:27	1900-01-02 14:53:29
1982-09-01	9	1900-01-02 15:04:12	1900-01-02 15:07:12	1900-01-02 15:08:36	1900-01-02 15:14:45
1982-10-01	10	1900-01-01 14:45:09	1900-01-01 14:46:47	1900-01-01 14:47:33	1900-01-01 14:50:57
1982-11-01	11	13:57:18.081000	13:57:23.786000	13:57:26.468000	13:57:36.852000
1982-12-01	12	14:01:31.542000	14:01:37.044000	14:01:39.629000	14:01:49.252000
1983-01-01	1	14:03:31.475000	14:03:36.927000	14:03:39.094000	14:03:46.437000
1983-02-01	2	14:05:38.808000	14:05:45.049000	14:05:47.304000	14:05:54.884000
1983-03-01	3	14:07:07.661000	14:07:14.093000	14:07:16.483000	14:07:24.455000
1983-04-01	4	21:06:36.231000	21:07:38.857000	21:08:07.788000	21:10:23.376000
1983-05-01	5	1900-01-02 06:29:56	1900-01-02 06:35:28	1900-01-02 06:38:03	1900-01-02 06:50:30
1983-06-01	6	1900-01-02 12:14:02	1900-01-02 12:20:23	1900-01-02 12:23:22	1900-01-02 12:37:43
1983-07-01	7	1900-01-02 13:28:43	1900-01-02 13:35:18	1900-01-02 13:38:24	1900-01-02 13:53:17
1983-08-01	8	1900-01-02 14:37:37	1900-01-02 14:44:22	1900-01-02 14:47:33	1900-01-02 15:02:49
1983-09-01	9	1900-01-02 14:54:18	1900-01-02 15:01:05	1900-01-02 15:04:17	1900-01-02 15:19:39
1983-10-01	10	1900-01-01 14:41:34	1900-01-01 14:45:04	1900-01-01 14:46:42	1900-01-01 14:54:32
1983-11-01	11	14:02:56.084000	14:03:02.080000	14:03:04.369000	14:03:10.315000
1983-12-01	12	14:07:48.982000	14:07:55.489000	14:07:58.070000	14:08:04.923000
1984-01-01	1	14:09:34.790000	14:09:40.630000	14:09:42.923000	14:09:47.974000
1984-02-01	2	14:10:46.423000	14:10:51.955000	14:10:54.112000	14:10:59.155000
1984-03-01	3	14:11:55.927000	14:12:01.480000	14:12:03.722000	14:12:08.752000
1984-04-01	4	21:05:31.190000	21:06:43.263000	21:07:17.076000	21:09:56.533000
1984-05-01	5	1900-01-02 05:59:27	1900-01-02 06:05:56	1900-01-02 06:09:00	1900-01-02 06:23:55
1984-06-01	6	1900-01-02 11:36:26	1900-01-02 11:43:50	1900-01-02 11:47:20	1900-01-02 12:04:22
1984-07-01	7	1900-01-02 12:50:06	1900-01-02 12:57:43	1900-01-02 13:01:19	1900-01-02 13:18:50
1984-08-01	8	1900-01-02 13:56:00	1900-01-02 14:03:46	1900-01-02 14:07:26	1900-01-02 14:25:15
1984-09-01	9	1900-01-02 14:14:01	1900-01-02 14:21:48	1900-01-02 14:25:29	1900-01-02 14:43:21
1984-10-01	10	1900-01-01 14:26:46	1900-01-01 14:30:44	1900-01-01 14:32:36	1900-01-01 14:41:38
1984-11-01	11	14:09:29.022000	14:09:33.802000	14:09:35.618000	14:09:37.442000
1984-12-01	12	14:12:57.074000	14:13:01.935000	14:13:03.771000	14:13:05.228000
1985-01-01	1	14:13:53.593000	14:13:57.203000	14:13:58.483000	14:13:57.072000
1985-02-01	2	14:15:55.473000	14:15:59.261000	14:16:00.672000	14:15:59.671000
1985-03-01	3	14:15:36.103000	14:15:39.621000	14:15:40.964000	14:15:39.519000
1985-04-01	4	20:51:03.647000	20:52:07.505000	20:52:37.474000	20:54:54.735000
1985-05-01	5	1900-01-02 04:24:35	1900-01-02 04:30:26	1900-01-02 04:33:12	1900-01-02 04:46:28
1985-06-01	6	1900-01-02 09:52:02	1900-01-02 09:58:43	1900-01-02 10:01:53	1900-01-02 10:17:04
1985-07-01	7	1900-01-02 11:04:24	1900-01-02 11:11:16	1900-01-02 11:14:31	1900-01-02 11:30:09
1985-08-01	8	1900-01-02 12:04:20	1900-01-02 12:11:18	1900-01-02 12:14:36	1900-01-02 12:30:26
1985-09-01	9	1900-01-02 12:20:34	1900-01-02 12:27:31	1900-01-02 12:30:48	1900-01-02 12:46:36
1985-10-01	10	1900-01-01 13:27:32	1900-01-01 13:31:03	1900-01-01 13:32:43	1900-01-01 13:40:39
1985-11-01	11	14:11:13.508000	14:11:15.852000	14:11:16.975000	14:11:13.888000
1985-12-01	12	14:15:10.673000	14:15:13.304000	14:15:14.609000	14:15:12.126000
1986-01-01	1	14:17:30.826000	14:17:33.664000	14:17:35.108000	14:17:32.996000
1986-02-01	2	14:19:17.863000	14:19:20.971000	14:19:22.571000	14:19:20.937000
1986-03-01	3	14:18:37.619000	14:18:40.562000	14:18:42.108000	14:18:40.098000
1986-04-01	4	20:34:58.397000	20:35:51.832000	20:36:17.388000	20:38:12.276000
1986-05-01	5	1900-01-02 02:45:04	1900-01-02 02:49:58	1900-01-02 02:52:18	1900-01-02 03:03:30
1986-06-01	6	1900-01-02 07:59:34	1900-01-02 08:05:11	1900-01-02 08:07:51	1900-01-02 08:20:41
1986-07-01	7	1900-01-02 09:08:07	1900-01-02 09:13:53	1900-01-02 09:16:38	1900-01-02 09:29:49
1986-08-01	8	1900-01-02 10:10:48	1900-01-02 10:16:40	1900-01-02 10:19:27	1900-01-02 10:32:53
1986-09-01	9	1900-01-02 10:29:32	1900-01-02 10:35:25	1900-01-02 10:38:13	1900-01-02 10:51:41
1986-10-01	10	1900-01-01 12:30:56	1900-01-01 12:33:56	1900-01-01 12:35:21	1900-01-01 12:42:09
1986-11-01	11	14:10:48.032000	14:10:50.650000	14:10:52.280000	14:10:49.792000
1986-12-01	12	14:13:39.277000	14:13:42.132000	14:13:43.901000	14:13:41.769000
1987-01-01	1	14:15:22.286000	14:15:25.280000	14:15:27.129000	14:15:25.267000
1987-02-01	2	14:13:00.769000	14:13:03.472000	14:13:05.178000	14:13:02.766000
1987-03-01	3	14:08:54.272000	14:08:56.970000	14:08:58.693000	14:08:56.324000
1987-04-01	4	20:25:22.592000	20:26:12.708000	20:26:36.982000	20:28:24.319000
1987-05-01	5	1900-01-02 02:37:07	1900-01-02 02:41:43	1900-01-02 02:43:55	1900-01-02 02:54:25
1987-06-01	6	1900-01-02 07:49:24	1900-01-02 07:54:39	1900-01-02 07:57:09	1900-01-02 08:09:09
1987-07-01	7	1900-01-02 08:58:31	1900-01-02 09:03:55	1900-01-02 09:06:29	1900-01-02 09:18:49
1987-08-01	8	1900-01-02 10:02:50	1900-01-02 10:08:20	1900-01-02 10:10:57	1900-01-02 10:23:31
1987-09-01	9	1900-01-02 10:18:05	1900-01-02 10:23:35	1900-01-02 10:26:12	1900-01-02 10:38:46
1987-10-01	10	1900-01-01 12:13:58	1900-01-01 12:16:45	1900-01-01 12:18:05	1900-01-01 12:24:23
1987-11-01	11	13:55:05.977000	13:55:07.307000	13:55:08.388000	13:55:03.363000
1987-12-01	12	13:58:49.557000	13:58:51.292000	13:58:52.576000	13:58:47.682000
1988-01-01	1	14:01:22.539000	14:01:24.654000	14:01:26.124000	14:01:21.825000
1988-02-01	2	14:02:37.718000	14:02:39.923000	14:02:41.434000	14:02:37.136000
1988-03-01	3	14:02:37.832000	14:02:39.821000	14:02:41.253000	14:02:36.494000
1988-04-01	4	20:10:58.860000	20:11:43.959000	20:12:05.890000	20:13:40.171000
1988-05-01	5	1900-01-02 01:36:25	1900-01-02 01:40:36	1900-01-02 01:42:36	1900-01-02 01:52:02
1988-06-01	6	1900-01-02 06:41:22	1900-01-02 06:46:11	1900-01-02 06:48:28	1900-01-02 06:59:19
1988-07-01	7	1900-01-02 07:48:21	1900-01-02 07:53:17	1900-01-02 07:55:37	1900-01-02 08:06:45
1988-08-01	8	1900-01-02 08:49:30	1900-01-02 08:54:30	1900-01-02 08:56:53	1900-01-02 09:08:10
1988-09-01	9	1900-01-02 09:10:33	1900-01-02 09:15:36	1900-01-02 09:18:00	1900-01-02 09:29:22
1988-10-01	10	1900-01-01 11:47:28	1900-01-01 11:50:03	1900-01-01 11:51:17	1900-01-01 11:57:01
1988-11-01	11	13:51:47.447000	13:51:48.955000	13:51:50.133000	13:51:44.225000
1988-12-01	12	13:55:05.774000	13:55:07.594000	13:55:08.908000	13:55:03.616000
1989-01-01	1	13:56:56.135000	13:56:57.549000	13:56:58.664000	13:56:52.393000
1989-02-01	2	13:58:40.841000	13:58:41.770000	13:58:42.644000	13:58:35.233000
1989-03-01	3	13:59:37.060000	13:59:38.065000	13:59:38.994000	13:59:31.743000
1989-04-01	4	20:15:28.986000	20:16:12.540000	20:16:33.659000	20:18:03.513000
1989-05-01	5	1900-01-02 02:14:49	1900-01-02 02:18:55	1900-01-02 02:20:52	1900-01-02 02:30:04
1989-06-01	6	1900-01-02 07:24:35	1900-01-02 07:29:18	1900-01-02 07:31:32	1900-01-02 07:42:08
1989-07-01	7	1900-01-02 08:35:38	1900-01-02 08:40:30	1900-01-02 08:42:49	1900-01-02 08:53:46
1989-08-01	8	1900-01-02 09:40:35	1900-01-02 09:45:33	1900-01-02 09:47:55	1900-01-02 09:59:05
1989-09-01	9	1900-01-02 10:01:07	1900-01-02 10:06:07	1900-01-02 10:08:30	1900-01-02 10:19:44
1989-10-01	10	1900-01-01 12:14:52	1900-01-01 12:17:24	1900-01-01 12:18:37	1900-01-01 12:24:16
1989-11-01	11	14:03:23.874000	14:03:25.048000	14:03:26.108000	14:03:19.179000
1989-12-01	12	14:08:13.800000	14:08:15.527000	14:08:16.840000	14:08:11.076000
1990-01-01	1	14:11:23.263000	14:11:25.239000	14:11:26.679000	14:11:21.409000
1990-02-01	2	14:13:45.481000	14:13:47.601000	14:13:49.096000	14:13:44.125000
1990-03-01	3	14:14:24.129000	14:14:26.058000	14:14:27.460000	14:14:22.148000
1990-04-01	4	20:31:23.896000	20:32:11.529000	20:32:34.571000	20:34:13.109000
1990-05-01	5	1900-01-02 02:36:54	1900-01-02 02:41:19	1900-01-02 02:43:26	1900-01-02 02:53:19
1990-06-01	6	1900-01-02 07:48:27	1900-01-02 07:53:32	1900-01-02 07:55:56	1900-01-02 08:07:18
1990-07-01	7	1900-01-02 08:58:05	1900-01-02 09:03:18	1900-01-02 09:05:47	1900-01-02 09:17:30
1990-08-01	8	1900-01-02 10:02:56	1900-01-02 10:08:15	1900-01-02 10:10:47	1900-01-02 10:22:43
1990-09-01	9	1900-01-02 10:18:31	1900-01-02 10:23:49	1900-01-02 10:26:19	1900-01-02 10:38:10
1990-10-01	10	1900-01-01 12:26:46	1900-01-01 12:29:27	1900-01-01 12:30:43	1900-01-01 12:36:38
1990-11-01	11	14:11:00.852000	14:11:01.351000	14:11:02.013000	14:10:53.530000
1990-12-01	12	14:16:03.125000	14:16:03.919000	14:16:04.734000	14:15:56.854000
1991-01-01	1	14:19:01.153000	14:19:02.162000	14:19:03.074000	14:18:55.659000
1991-02-01	2	14:20:59.144000	14:21:00.403000	14:21:01.441000	14:20:54.621000
1991-03-01	3	14:21:11.838000	14:21:12.974000	14:21:13.874000	14:21:06.686000
1991-04-01	4	20:46:21.291000	20:47:06.335000	20:47:27.954000	20:48:59.841000
1991-05-01	5	1900-01-02 03:29:24	1900-01-02 03:33:39	1900-01-02 03:35:40	1900-01-02 03:45:07
1991-06-01	6	1900-01-02 08:45:38	1900-01-02 08:50:32	1900-01-02 08:52:51	1900-01-02 09:03:44
1991-07-01	7	1900-01-02 09:54:51	1900-01-02 09:59:54	1900-01-02 10:02:18	1900-01-02 10:13:33
1991-08-01	8	1900-01-02 10:59:08	1900-01-02 11:04:17	1900-01-02 11:06:43	1900-01-02 11:18:10
1991-09-01	9	1900-01-02 11:16:46	1900-01-02 11:21:55	1900-01-02 11:24:22	1900-01-02 11:35:51
1991-10-01	10	1900-01-01 12:55:19	1900-01-01 12:57:56	1900-01-01 12:59:11	1900-01-01 13:04:56
1991-11-01	11	14:09:57.767000	14:09:59.219000	14:10:00.229000	14:09:54.068000
1991-12-01	12	14:13:09.734000	14:13:11.470000	14:13:12.610000	14:13:07.125000
1992-01-01	1	14:13:33.496000	14:13:34.712000	14:13:35.603000	14:13:32.141000
1992-02-01	2	14:13:13.214000	14:13:13.894000	14:13:14.506000	14:13:10.080000
1992-03-01	3	14:09:09.301000	14:09:09.685000	14:09:10.141000	14:09:05.238000
1992-04-01	4	20:34:08.983000	20:34:54.904000	20:35:16.946000	20:36:55.828000
1992-05-01	5	1900-01-02 03:20:40	1900-01-02 03:25:04	1900-01-02 03:27:09	1900-01-02 03:37:04
1992-06-01	6	1900-01-02 08:39:51	1900-01-02 08:44:54	1900-01-02 08:47:18	1900-01-02 08:58:42
1992-07-01	7	1900-01-02 09:53:50	1900-01-02 09:59:02	1900-01-02 10:01:30	1900-01-02 10:13:17
1992-08-01	8	1900-01-02 10:59:04	1900-01-02 11:04:21	1900-01-02 11:06:52	1900-01-02 11:18:50
1992-09-01	9	1900-01-02 11:20:49	1900-01-02 11:26:08	1900-01-02 11:28:40	1900-01-02 11:40:42
1992-10-01	10	1900-01-01 12:58:11	1900-01-01 13:00:53	1900-01-01 13:02:10	1900-01-01 13:08:14
1992-11-01	11	14:06:43.620000	14:06:44.309000	14:06:44.841000	14:06:40.039000
1992-12-01	12	14:10:18.750000	14:10:19.878000	14:10:20.625000	14:10:16.592000
1993-01-01	1	14:11:57.135000	14:11:57.249000	14:11:57.489000	14:11:50.952000
1993-02-01	2	14:13:43.978000	14:13:43.399000	14:13:43.314000	14:13:35.227000
1993-03-01	3	14:14:34.027000	14:14:33.773000	14:14:33.837000	14:14:26.506000
1993-04-01	4	20:41:19.265000	20:42:03.948000	20:42:25.311000	20:44:00.736000
1993-05-01	5	1900-01-02 03:29:41	1900-01-02 03:33:59	1900-01-02 03:36:02	1900-01-02 03:45:44
1993-06-01	6	1900-01-02 08:48:45	1900-01-02 08:53:42	1900-01-02 08:56:03	1900-01-02 09:07:14
1993-07-01	7	1900-01-02 10:00:44	1900-01-02 10:05:51	1900-01-02 10:08:17	1900-01-02 10:19:51
1993-08-01	8	1900-01-02 11:10:56	1900-01-02 11:16:11	1900-01-02 11:18:40	1900-01-02 11:30:33
1993-09-01	9	1900-01-02 11:34:46	1900-01-02 11:40:05	1900-01-02 11:42:37	1900-01-02 11:54:40
1993-10-01	10	1900-01-01 13:06:20	1900-01-01 13:09:01	1900-01-01 13:10:17	1900-01-01 13:16:18
1993-11-01	11	14:14:40.948000	14:14:40.116000	14:14:39.897000	14:14:32.042000
1993-12-01	12	14:19:00.465000	14:19:00.009000	14:18:59.971000	14:18:52.986000
1994-01-01	1	14:21:40.828000	14:21:40.651000	14:21:40.718000	14:21:34.046000
1994-02-01	2	14:23:54.600000	14:23:54.676000	14:23:54.858000	14:23:48.308000
1994-03-01	3	14:25:28.002000	14:25:28.242000	14:25:28.504000	14:25:22.157000
1994-04-01	4	20:55:44.392000	20:56:34.652000	20:56:58.619000	20:58:46.725000
1994-05-01	5	1900-01-02 03:54:04	1900-01-02 03:58:51	1900-01-02 04:01:08	1900-01-02 04:11:59
1994-06-01	6	1900-01-02 09:13:23	1900-01-02 09:18:52	1900-01-02 09:21:28	1900-01-02 09:33:55
1994-07-01	7	1900-01-02 10:25:31	1900-01-02 10:31:09	1900-01-02 10:33:50	1900-01-02 10:46:39
1994-08-01	8	1900-01-02 11:23:12	1900-01-02 11:28:52	1900-01-02 11:31:34	1900-01-02 11:44:27
1994-09-01	9	1900-01-02 11:37:40	1900-01-02 11:43:18	1900-01-02 11:45:59	1900-01-02 11:58:46
1994-10-01	10	1900-01-01 13:13:26	1900-01-01 13:16:16	1900-01-01 13:17:39	1900-01-01 13:24:02
1994-11-01	11	14:21:20.719000	14:21:20.546000	14:21:22.163000	14:21:13.789000
1994-12-01	12	14:24:57.403000	14:24:57.403000	14:24:58.813000	14:24:50.549000
1995-01-01	1	14:26:36.433000	14:26:36.247000	14:26:37.333000	14:26:28.477000
1995-02-01	2	14:25:31.321000	14:25:30.920000	14:25:31.836000	14:25:22.617000
1995-03-01	3	14:21:58.754000	14:21:57.656000	14:21:58.311000	14:21:48.070000
1995-04-01	4	20:41:45.955000	20:42:25.054000	20:42:44.836000	20:44:06.456000
1995-05-01	5	1900-01-02 02:59:22	1900-01-02 03:03:11	1900-01-02 03:05:01	1900-01-02 03:13:37
1995-06-01	6	1900-01-02 08:11:29	1900-01-02 08:15:53	1900-01-02 08:18:00	1900-01-02 08:27:55
1995-07-01	7	1900-01-02 09:22:00	1900-01-02 09:26:33	1900-01-02 09:28:44	1900-01-02 09:39:01
1995-08-01	8	1900-01-02 10:26:13	1900-01-02 10:30:52	1900-01-02 10:33:05	1900-01-02 10:43:33
1995-09-01	9	1900-01-02 10:41:57	1900-01-02 10:46:35	1900-01-02 10:48:49	1900-01-02 10:59:16
1995-10-01	10	1900-01-01 12:38:44	1900-01-01 12:41:05	1900-01-01 12:42:14	1900-01-01 12:47:29
1995-11-01	11	14:11:11.481000	14:11:12.009000	14:11:13.753000	14:11:06.553000
1995-12-01	12	14:14:31.637000	14:14:32.410000	14:14:34.128000	14:14:27.228000
1996-01-01	1	14:15:22.615000	14:15:22.590000	14:15:23.781000	14:15:15.833000
1996-02-01	2	14:13:16.715000	14:13:15.435000	14:13:15.845000	14:13:05.925000
1996-03-01	3	14:08:32.507000	14:08:31.147000	14:08:31.422000	14:08:21.418000
1996-04-01	4	20:33:28.232000	20:34:07.944000	20:34:27.579000	20:35:51.385000
1996-05-01	5	1900-01-02 03:24:57	1900-01-02 03:28:52	1900-01-02 03:30:44	1900-01-02 03:39:35
1996-06-01	6	1900-01-02 08:43:37	1900-01-02 08:48:07	1900-01-02 08:50:15	1900-01-02 09:00:29
1996-07-01	7	1900-01-02 09:51:09	1900-01-02 09:55:47	1900-01-02 09:57:59	1900-01-02 10:08:32
1996-08-01	8	1900-01-02 10:52:06	1900-01-02 10:56:48	1900-01-02 10:59:02	1900-01-02 11:09:44
1996-09-01	9	1900-01-02 11:07:16	1900-01-02 11:11:58	1900-01-02 11:14:12	1900-01-02 11:24:54
1996-10-01	10	1900-01-01 12:38:11	1900-01-01 12:40:32	1900-01-01 12:41:39	1900-01-01 12:46:59
1996-11-01	11	13:48:36.396000	13:48:33.136000	13:48:31.569000	13:48:21.878000
1996-12-01	12	13:50:38.070000	13:50:35.016000	13:50:33.293000	13:50:23.429000
1997-01-01	1	13:49:59.891000	13:49:55.912000	13:49:53.548000	13:49:42.003000
1997-02-01	2	13:45:47.916000	13:45:42.363000	13:45:39.171000	13:45:24.750000
1997-03-01	3	13:41:20.355000	13:41:14.164000	13:41:10.605000	13:40:55.162000
1997-04-01	4	19:59:59.306000	20:00:31.920000	20:00:46.692000	20:02:00.411000
1997-05-01	5	1900-01-02 02:12:54	1900-01-02 02:16:32	1900-01-02 02:18:15	1900-01-02 02:26:35
1997-06-01	6	1900-01-02 07:22:04	1900-01-02 07:26:15	1900-01-02 07:28:13	1900-01-02 07:37:47
1997-07-01	7	1900-01-02 08:27:57	1900-01-02 08:32:14	1900-01-02 08:34:16	1900-01-02 08:44:05
1997-08-01	8	1900-01-02 09:27:35	1900-01-02 09:31:55	1900-01-02 09:33:58	1900-01-02 09:43:54
1997-09-01	9	1900-01-02 09:37:05	1900-01-02 09:41:23	1900-01-02 09:43:24	1900-01-02 09:53:15
1997-10-01	10	1900-01-01 11:35:31	1900-01-01 11:37:35	1900-01-01 11:38:33	1900-01-01 11:43:23
1997-11-01	11	13:15:21.854000	13:15:12.306000	13:15:06.407000	13:14:48.895000
1997-12-01	12	13:14:22.257000	13:14:11.147000	13:14:04.301000	13:13:46.827000
1998-01-01	1	13:09:10.081000	13:08:58.194000	13:08:50.914000	13:08:33.135000
1998-02-01	2	13:03:27.328000	13:03:15.010000	13:03:07.506000	13:02:49.356000
1998-03-01	3	12:57:44.773000	12:57:32.024000	12:57:24.279000	12:57:05.771000
1998-04-01	4	18:55:37.357000	18:55:53.751000	18:55:59.795000	18:56:48.034000
1998-05-01	5	1900-01-01 23:44:22	1900-01-01 23:46:58	1900-01-01 23:48:11	1900-01-01 23:54:17
1998-06-01	6	1900-01-02 04:42:59	1900-01-02 04:46:00	1900-01-02 04:47:24	1900-01-02 04:54:27
1998-07-01	7	1900-01-02 05:48:00	1900-01-02 05:51:05	1900-01-02 05:52:31	1900-01-02 05:59:44
1998-08-01	8	1900-01-02 06:50:07	1900-01-02 06:53:15	1900-01-02 06:54:43	1900-01-02 07:02:03
1998-09-01	9	1900-01-02 07:06:58	1900-01-02 07:10:06	1900-01-02 07:11:33	1900-01-02 07:18:53
1998-10-01	10	1900-01-01 10:01:17	1900-01-01 10:02:43	1900-01-01 10:03:21	1900-01-01 10:06:47
1998-11-01	11	12:34:20.327000	12:34:02.468000	12:33:51.552000	12:33:22.448000
1998-12-01	12	12:38:23.057000	12:38:05.401000	12:37:54.494000	12:37:25.073000
1999-01-01	1	12:40:18.806000	12:40:00.800000	12:39:49.639000	12:39:18.816000
1999-02-01	2	12:42:52.586000	12:42:34.871000	12:42:23.774000	12:41:52.317000
1999-03-01	3	12:43:30.241000	12:43:13.029000	12:43:02.130000	12:42:30.403000
1999-04-01	4	18:46:56.066000	18:47:04.620000	18:47:05.899000	18:47:31.622000
1999-05-01	5	1900-01-01 23:52:26	1900-01-01 23:54:37	1900-01-01 23:55:36	1900-01-02 00:00:37
1999-06-01	6	1900-01-02 04:56:33	1900-01-02 04:59:06	1900-01-02 05:00:15	1900-01-02 05:06:05
1999-07-01	7	1900-01-02 06:08:44	1900-01-02 06:11:22	1900-01-02 06:12:34	1900-01-02 06:18:35
1999-08-01	8	1900-01-02 07:14:09	1900-01-02 07:16:48	1900-01-02 07:18:01	1900-01-02 07:24:06
1999-09-01	9	1900-01-02 07:32:56	1900-01-02 07:35:36	1900-01-02 07:36:48	1900-01-02 07:42:52
1999-10-01	10	1900-01-01 10:12:40	1900-01-01 10:13:53	1900-01-01 10:14:24	1900-01-01 10:17:11
1999-11-01	11	12:30:06.101000	12:29:50.156000	12:29:39.578000	12:29:04.549000
1999-12-01	12	12:34:24.089000	12:34:08.321000	12:33:57.734000	12:33:21.515000
2000-01-01	1	12:36:42.781000	12:36:26.265000	12:36:15.269000	12:35:35.996000
2000-02-01	2	12:38:14.455000	12:37:56.956000	12:37:45.406000	12:37:02.569000
2000-03-01	3	12:37:25.799000	12:37:08.739000	12:36:57.519000	12:36:14.893000
2000-04-01	4	18:58:24.680000	18:58:30.270000	18:58:29.739000	18:58:37.799000
2000-05-01	5	1900-01-02 01:24:16	1900-01-02 01:26:08	1900-01-02 01:26:58	1900-01-02 01:31:05
2000-06-01	6	1900-01-02 06:40:22	1900-01-02 06:42:33	1900-01-02 06:43:31	1900-01-02 06:48:21
2000-07-01	7	1900-01-02 07:51:26	1900-01-02 07:53:41	1900-01-02 07:54:41	1900-01-02 07:59:38
2000-08-01	8	1900-01-02 08:58:06	1900-01-02 09:00:22	1900-01-02 09:01:23	1900-01-02 09:06:23
2000-09-01	9	1900-01-02 09:23:07	1900-01-02 09:25:23	1900-01-02 09:26:24	1900-01-02 09:31:24
2000-10-01	10	1900-01-01 11:10:34	1900-01-01 11:11:34	1900-01-01 11:11:59	1900-01-01 11:14:07
2000-11-01	11	12:32:56.752000	12:32:40.198000	12:32:29.240000	12:31:42.797000
2000-12-01	12	12:37:58.231000	12:37:42.108000	12:37:31.314000	12:36:44.593000
2001-01-01	1	12:41:51.008000	12:41:35.257000	12:41:24.641000	12:40:37.703000
2001-02-01	2	12:44:47.908000	12:44:32.187000	12:44:21.570000	12:43:33.679000
2001-03-01	3	12:46:27.488000	12:46:12.260000	12:46:01.927000	12:45:14.719000
2001-04-01	4	19:19:06.712000	19:19:10.234000	19:19:08.845000	19:19:03.708000
2001-05-01	5	1900-01-02 02:35:17	1900-01-02 02:36:50	1900-01-02 02:37:31	1900-01-02 02:40:47
2001-06-01	6	1900-01-02 07:58:11	1900-01-02 08:00:03	1900-01-02 08:00:54	1900-01-02 08:04:53
2001-07-01	7	1900-01-02 09:09:48	1900-01-02 09:11:45	1900-01-02 09:12:38	1900-01-02 09:16:48
2001-08-01	8	1900-01-02 10:18:06	1900-01-02 10:20:04	1900-01-02 10:20:57	1900-01-02 10:25:10
2001-09-01	9	1900-01-02 10:45:47	1900-01-02 10:47:50	1900-01-02 10:48:44	1900-01-02 10:53:04
2001-10-01	10	1900-01-01 11:57:51	1900-01-01 11:58:46	1900-01-01 11:59:09	1900-01-01 12:00:57
2001-11-01	11	12:45:34.440000	12:45:18.229000	12:45:07.435000	12:44:15.789000
2001-12-01	12	12:50:19.910000	12:50:03.648000	12:49:52.795000	12:48:59.828000
2002-01-01	1	12:53:41.941000	12:53:25.881000	12:53:15.113000	12:52:21.732000
2002-02-01	2	12:56:50.340000	12:56:34.677000	12:56:24.108000	12:55:31.297000
2002-03-01	3	12:58:31.347000	12:58:16.162000	12:58:05.887000	12:57:14.077000
2002-04-01	4	19:45:08.716000	19:45:23.654000	19:45:27.723000	19:45:44.376000
2002-05-01	5	1900-01-02 04:01:39	1900-01-02 04:04:17	1900-01-02 04:05:29	1900-01-02 04:11:12
2002-06-01	6	1900-01-02 09:35:05	1900-01-02 09:38:11	1900-01-02 09:39:35	1900-01-02 09:46:20
2002-07-01	7	1900-01-02 10:48:56	1900-01-02 10:52:09	1900-01-02 10:53:37	1900-01-02 11:00:37
2002-08-01	8	1900-01-02 12:00:21	1900-01-02 12:03:37	1900-01-02 12:05:07	1900-01-02 12:12:17
2002-09-01	9	1900-01-02 12:19:53	1900-01-02 12:23:10	1900-01-02 12:24:40	1900-01-02 12:31:49
2002-10-01	10	1900-01-01 12:45:28	1900-01-01 12:46:59	1900-01-01 12:47:40	1900-01-01 12:50:50
2002-11-01	11	12:57:07.371000	12:56:52.405000	12:56:42.245000	12:55:49.598000
2002-12-01	12	13:02:30.450000	13:02:15.957000	13:02:05.966000	13:01:13.885000
2003-01-01	1	13:05:02.541000	13:04:47.537000	13:04:37.284000	13:03:47.260000
2003-02-01	2	13:07:49.766000	13:07:35.392000	13:07:25.472000	13:06:36.918000
2003-03-01	3	13:09:30.275000	13:09:16.437000	13:09:06.855000	13:08:19.939000
2003-04-01	4	19:57:08.664000	19:57:28.281000	19:57:34.582000	19:58:04.440000
2003-05-01	5	1900-01-02 04:22:20	1900-01-02 04:25:20	1900-01-02 04:26:41	1900-01-02 04:33:14
2003-06-01	6	1900-01-02 09:58:23	1900-01-02 10:01:52	1900-01-02 10:03:28	1900-01-02 10:11:09
2003-07-01	7	1900-01-02 11:16:09	1900-01-02 11:19:47	1900-01-02 11:21:27	1900-01-02 11:29:29
2003-08-01	8	1900-01-02 12:30:25	1900-01-02 12:34:08	1900-01-02 12:35:50	1900-01-02 12:44:04
2003-09-01	9	1900-01-02 12:55:47	1900-01-02 12:59:32	1900-01-02 13:01:16	1900-01-02 13:09:34
2003-10-01	10	1900-01-01 13:15:35	1900-01-01 13:17:22	1900-01-01 13:18:09	1900-01-01 13:21:57
2003-11-01	11	13:08:44.478000	13:08:28.989000	13:08:18.723000	13:07:29.763000
2003-12-01	12	13:13:32.883000	13:13:18.014000	13:13:08.074000	13:12:20.596000
2004-01-01	1	13:16:59.069000	13:16:44.716000	13:16:35.053000	13:15:48.648000
2004-02-01	2	13:19:51.945000	13:19:38.085000	13:19:28.715000	13:18:43.188000
2004-03-01	3	13:22:17.630000	13:22:04.264000	13:21:55.202000	13:21:10.727000
2004-04-01	4	20:24:35.072000	20:25:02.696000	20:25:13.161000	20:26:02.227000
2004-05-01	5	1900-01-02 05:56:06	1900-01-02 05:59:48	1900-01-02 06:01:31	1900-01-02 06:09:45
2004-06-01	6	1900-01-02 11:44:59	1900-01-02 11:49:17	1900-01-02 11:51:17	1900-01-02 12:00:54
2004-07-01	7	1900-01-02 13:03:26	1900-01-02 13:07:55	1900-01-02 13:10:01	1900-01-02 13:20:02
2004-08-01	8	1900-01-02 14:17:03	1900-01-02 14:21:40	1900-01-02 14:23:49	1900-01-02 14:34:07
2004-09-01	9	1900-01-02 14:39:02	1900-01-02 14:43:40	1900-01-02 14:45:50	1900-01-02 14:56:13
2004-10-01	10	1900-01-01 14:15:52	1900-01-01 14:18:06	1900-01-01 14:19:07	1900-01-01 14:23:59
2004-11-01	11	13:29:10.445000	13:28:57.662000	13:28:48.591000	13:28:04.471000
2004-12-01	12	13:34:21.594000	13:34:09.327000	13:34:00.260000	13:33:17.064000
2005-01-01	1	13:37:03.136000	13:36:50.383000	13:36:40.903000	13:35:57.137000
2005-02-01	2	13:39:52.410000	13:39:40.189000	13:39:30.679000	13:38:47.977000
2005-03-01	3	13:41:36.562000	13:41:24.772000	13:41:15.296000	13:40:33.663000
2005-04-01	4	20:42:25.238000	20:43:00.558000	20:43:13.450000	20:44:20.398000
2005-05-01	5	1900-01-02 06:07:02	1900-01-02 06:11:20	1900-01-02 06:13:19	1900-01-02 06:22:59
2005-06-01	6	1900-01-02 11:52:21	1900-01-02 11:57:19	1900-01-02 11:59:37	1900-01-02 12:10:48
2005-07-01	7	1900-01-02 13:10:21	1900-01-02 13:15:29	1900-01-02 13:17:52	1900-01-02 13:29:26
2005-08-01	8	1900-01-02 14:28:18	1900-01-02 14:33:35	1900-01-02 14:36:02	1900-01-02 14:47:59
2005-09-01	9	1900-01-02 14:53:57	1900-01-02 14:59:19	1900-01-02 15:01:48	1900-01-02 15:13:54
2005-10-01	10	1900-01-01 14:33:53	1900-01-01 14:36:30	1900-01-01 14:37:40	1900-01-01 14:43:25
2005-11-01	11	13:45:36.675000	13:45:25.687000	13:45:15.902000	13:44:36.389000
2005-12-01	12	13:50:19.455000	13:50:08.868000	13:49:59.046000	13:49:20.280000
2006-01-01	1	13:53:13.087000	13:53:02.829000	13:52:52.961000	13:52:14.748000
2006-02-01	2	13:55:32.606000	13:55:22.830000	13:55:12.991000	13:54:35.648000
2006-03-01	3	13:56:52.013000	13:56:42.621000	13:56:32.837000	13:55:56.440000
2006-04-01	4	21:00:58.540000	21:01:39.269000	21:01:53.216000	21:03:11.718000
2006-05-01	5	1900-01-02 06:46:23	1900-01-02 06:51:01	1900-01-02 06:53:08	1900-01-02 07:03:30
2006-06-01	6	1900-01-02 12:35:07	1900-01-02 12:40:27	1900-01-02 12:42:53	1900-01-02 12:54:51
2006-07-01	7	1900-01-02 13:49:42	1900-01-02 13:55:10	1900-01-02 13:57:40	1900-01-02 14:09:57
2006-08-01	8	1900-01-02 14:54:38	1900-01-02 15:00:08	1900-01-02 15:02:39	1900-01-02 15:15:00
2006-09-01	9	1900-01-02 15:09:48	1900-01-02 15:15:17	1900-01-02 15:17:47	1900-01-02 15:30:04
2006-10-01	10	1900-01-01 14:39:38	1900-01-01 14:42:19	1900-01-01 14:43:30	1900-01-01 14:49:23
2006-11-01	11	13:47:41.575000	13:47:32.225000	13:47:21.993000	13:46:45.833000
2006-12-01	12	13:52:06.408000	13:51:57.573000	13:51:47.405000	13:51:12.359000
2007-01-01	1	13:54:08.634000	13:54:00.079000	13:53:49.893000	13:53:15.464000
2007-02-01	2	13:55:13.569000	13:55:05.272000	13:54:55.175000	13:54:21.392000
2007-03-01	3	13:52:31.428000	13:52:23.232000	13:52:13.143000	13:51:39.702000
2007-04-01	4	20:30:06.955000	20:30:34.563000	20:30:41.487000	20:31:29.942000
2007-05-01	5	1900-01-02 04:22:08	1900-01-02 04:25:26	1900-01-02 04:26:54	1900-01-02 04:34:13
2007-06-01	6	1900-01-02 09:57:11	1900-01-02 10:01:02	1900-01-02 10:02:45	1900-01-02 10:11:19
2007-07-01	7	1900-01-02 11:18:44	1900-01-02 11:22:44	1900-01-02 11:24:32	1900-01-02 11:33:28
2007-08-01	8	1900-01-02 12:34:00	1900-01-02 12:38:08	1900-01-02 12:39:59	1900-01-02 12:49:12
2007-09-01	9	1900-01-02 12:57:11	1900-01-02 13:01:21	1900-01-02 13:03:13	1900-01-02 13:12:29
2007-10-01	10	1900-01-01 13:33:33	1900-01-01 13:35:34	1900-01-01 13:36:26	1900-01-01 13:40:48
2007-11-01	11	13:43:50.047000	13:43:39.579000	13:43:28.334000	13:42:50.049000
2007-12-01	12	13:47:56.621000	13:47:46.465000	13:47:35.274000	13:46:57.636000
2008-01-01	1	13:49:20.753000	13:49:10.111000	13:48:58.663000	13:48:19.969000
2008-02-01	2	13:48:42.414000	13:48:33.503000	13:48:21.772000	13:47:41.866000
2008-03-01	3	13:49:36.808000	13:49:28.223000	13:49:16.619000	13:48:37.287000
2008-04-01	4	21:01:29.346000	21:02:07.255000	21:02:17.829000	21:03:25.286000
2008-05-01	5	1900-01-02 07:17:15	1900-01-02 07:21:35	1900-01-02 07:23:30	1900-01-02 07:33:04
2008-06-01	6	1900-01-02 13:10:37	1900-01-02 13:15:37	1900-01-02 13:17:52	1900-01-02 13:29:00
2008-07-01	7	1900-01-02 14:31:05	1900-01-02 14:36:17	1900-01-02 14:38:38	1900-01-02 14:50:14
2008-08-01	8	1900-01-02 15:49:18	1900-01-02 15:54:41	1900-01-02 15:57:07	1900-01-02 16:09:07
2008-09-01	9	1900-01-02 16:12:49	1900-01-02 16:18:16	1900-01-02 16:20:43	1900-01-02 16:32:52
2008-10-01	10	1900-01-01 15:08:23	1900-01-01 15:11:02	1900-01-01 15:12:11	1900-01-01 15:17:57
2008-11-01	11	13:42:32.752000	13:42:22.224000	13:42:10.058000	13:41:28.104000
2008-12-01	12	13:46:57.298000	13:46:46.775000	13:46:34.693000	13:45:53.279000
2009-01-01	1	13:49:20.685000	13:49:10.010000	13:48:57.890000	13:48:16.506000
2009-02-01	2	13:51:47.274000	13:51:36.886000	13:51:24.931000	13:50:44.429000
2009-03-01	3	13:53:01.871000	13:52:51.719000	13:52:39.916000	13:52:00.183000
2009-04-01	4	21:11:55.286000	21:12:43.269000	21:12:59.069000	21:14:31.657000
2009-05-01	5	1900-01-02 08:11:37	1900-01-02 08:17:01	1900-01-02 08:19:28	1900-01-02 08:31:28
2009-06-01	6	1900-01-02 14:11:26	1900-01-02 14:17:37	1900-01-02 14:20:27	1900-01-02 14:34:16
2009-07-01	7	1900-01-02 15:30:36	1900-01-02 15:36:58	1900-01-02 15:39:53	1900-01-02 15:54:07
2009-08-01	8	1900-01-02 16:47:53	1900-01-02 16:54:26	1900-01-02 16:57:25	1900-01-02 17:12:03
2009-09-01	9	1900-01-02 17:08:14	1900-01-02 17:14:49	1900-01-02 17:17:49	1900-01-02 17:32:31
2009-10-01	10	1900-01-01 15:35:03	1900-01-01 15:38:15	1900-01-01 15:39:39	1900-01-01 15:46:38
2009-11-01	11	13:43:12.418000	13:43:01.299000	13:42:48.812000	13:42:05.088000
2009-12-01	12	13:47:01.052000	13:46:50.318000	13:46:37.830000	13:45:54.145000
2010-01-01	1	13:50:00.060000	13:49:49.279000	13:49:36.948000	13:48:54.048000
2010-02-01	2	13:52:23.717000	13:52:12.822000	13:52:00.635000	13:51:18.470000
2010-03-01	3	13:52:59.439000	13:52:48.206000	13:52:36.099000	13:51:54.149000
2010-04-01	4	21:09:15.165000	21:09:57.541000	21:10:11.055000	21:11:32.003000
2010-05-01	5	1900-01-02 07:51:18	1900-01-02 07:56:15	1900-01-02 07:58:30	1900-01-02 08:09:32
2010-06-01	6	1900-01-02 13:49:03	1900-01-02 13:54:44	1900-01-02 13:57:19	1900-01-02 14:10:03
2010-07-01	7	1900-01-02 15:07:49	1900-01-02 15:13:39	1900-01-02 15:16:19	1900-01-02 15:29:24
2010-08-01	8	1900-01-02 16:20:35	1900-01-02 16:26:32	1900-01-02 16:29:15	1900-01-02 16:42:35
2010-09-01	9	1900-01-02 16:42:14	1900-01-02 16:48:12	1900-01-02 16:50:56	1900-01-02 17:04:19
2010-10-01	10	1900-01-01 15:26:39	1900-01-01 15:29:31	1900-01-01 15:30:46	1900-01-01 15:37:05
2010-11-01	11	13:48:23.313000	13:48:08.580000	13:47:55.400000	13:47:08.070000
2010-12-01	12	13:52:56.875000	13:52:41.969000	13:52:28.675000	13:51:41.370000
2011-01-01	1	13:54:19.829000	13:54:03.373000	13:53:49.391000	13:52:59.608000
2011-02-01	2	13:56:04.628000	13:55:47.872000	13:55:33.801000	13:54:44.343000
2011-03-01	3	13:58:15.884000	13:57:59.258000	13:57:45.361000	13:56:56.941000
2011-04-01	4	21:09:04.504000	21:09:35.807000	21:09:44.888000	21:10:47.050000
2011-05-01	5	1900-01-02 07:22:42	1900-01-02 07:27:02	1900-01-02 07:29:00	1900-01-02 07:38:47
2011-06-01	6	1900-01-02 13:18:18	1900-01-02 13:23:19	1900-01-02 13:25:36	1900-01-02 13:36:57
2011-07-01	7	1900-01-02 14:39:31	1900-01-02 14:44:42	1900-01-02 14:47:04	1900-01-02 14:58:49
2011-08-01	8	1900-01-02 15:57:07	1900-01-02 16:02:27	1900-01-02 16:04:53	1900-01-02 16:16:58
2011-09-01	9	1900-01-02 16:18:33	1900-01-02 16:23:53	1900-01-02 16:26:20	1900-01-02 16:38:26
2011-10-01	10	1900-01-01 15:23:22	1900-01-01 15:25:54	1900-01-01 15:27:01	1900-01-01 15:32:43
2011-11-01	11	14:01:44.443000	14:01:25.127000	14:01:10.668000	14:00:19.960000
2011-12-01	12	14:07:04.633000	14:06:45.301000	14:06:30.867000	14:05:40.577000
2012-01-01	1	14:10:08.455000	14:09:48.975000	14:09:34.469000	14:08:44.196000
2012-02-01	2	14:12:40.989000	14:12:21.458000	14:12:06.923000	14:11:16.823000
2012-03-01	3	14:14:43.123000	14:14:23.863000	14:14:09.462000	14:13:20.258000
2012-04-01	4	21:23:53.283000	21:24:23.469000	21:24:32.589000	21:25:36.633000
2012-05-01	5	1900-01-02 07:31:54	1900-01-02 07:36:20	1900-01-02 07:38:20	1900-01-02 07:48:22
2012-06-01	6	1900-01-02 13:28:25	1900-01-02 13:33:32	1900-01-02 13:35:53	1900-01-02 13:47:31
2012-07-01	7	1900-01-02 14:49:28	1900-01-02 14:54:46	1900-01-02 14:57:12	1900-01-02 15:09:15
2012-08-01	8	1900-01-02 16:05:57	1900-01-02 16:11:24	1900-01-02 16:13:54	1900-01-02 16:26:17
2012-09-01	9	1900-01-02 16:31:21	1900-01-02 16:36:50	1900-01-02 16:39:21	1900-01-02 16:51:51
2012-10-01	10	1900-01-01 15:38:04	1900-01-01 15:40:40	1900-01-01 15:41:49	1900-01-01 15:47:41
2012-11-01	11	14:16:48.935000	14:16:28.065000	14:16:13.121000	14:15:21.336000
2012-12-01	12	14:21:19.921000	14:20:59.254000	14:20:44.385000	14:19:53.022000
2013-01-01	1	14:23:37.493000	14:23:16.793000	14:23:01.895000	14:22:10.300000
2013-02-01	2	14:25:45.670000	14:25:25.223000	14:25:10.456000	14:24:19.232000
2013-03-01	3	14:24:47.914000	14:24:27.632000	14:24:12.974000	14:23:22.025000
2013-04-01	4	21:37:43.997000	21:38:16.833000	21:38:27.380000	21:39:37.863000
2013-05-01	5	1900-01-02 08:15:45	1900-01-02 08:20:30	1900-01-02 08:22:41	1900-01-02 08:33:29
2013-06-01	6	1900-01-02 14:15:25	1900-01-02 14:20:55	1900-01-02 14:23:27	1900-01-02 14:35:57
2013-07-01	7	1900-01-02 15:36:20	1900-01-02 15:42:02	1900-01-02 15:44:39	1900-01-02 15:57:35
2013-08-01	8	1900-01-02 16:54:01	1900-01-02 16:59:52	1900-01-02 17:02:33	1900-01-02 17:15:51
2013-09-01	9	1900-01-02 17:17:56	1900-01-02 17:23:47	1900-01-02 17:26:29	1900-01-02 17:39:48
2013-10-01	10	1900-01-01 15:56:28	1900-01-01 15:59:14	1900-01-01 16:00:28	1900-01-01 16:06:44
2013-11-01	11	14:16:32.128000	14:16:10.883000	14:15:55.963000	14:15:02.409000
2013-12-01	12	14:21:16.813000	14:20:55.677000	14:20:40.792000	14:19:48.229000
2014-01-01	1	14:23:43.215000	14:23:22.245000	14:23:07.448000	14:22:14.923000
2014-02-01	2	14:25:19.298000	14:24:58.205000	14:24:43.370000	14:23:50.365000
2014-03-01	3	14:25:46.245000	14:25:25.328000	14:25:10.595000	14:24:17.902000
2014-04-01	4	21:38:14.565000	21:38:45.188000	21:38:54.985000	21:40:00.229000
2014-05-01	5	1900-01-02 08:08:49	1900-01-02 08:13:25	1900-01-02 08:15:31	1900-01-02 08:25:57
2014-06-01	6	1900-01-02 14:05:43	1900-01-02 14:11:03	1900-01-02 14:13:30	1900-01-02 14:25:37
2014-07-01	7	1900-01-02 15:27:49	1900-01-02 15:33:20	1900-01-02 15:35:53	1900-01-02 15:48:25
2014-08-01	8	1900-01-02 16:44:16	1900-01-02 16:49:54	1900-01-02 16:52:31	1900-01-02 17:05:20
2014-09-01	9	1900-01-02 17:08:14	1900-01-02 17:13:56	1900-01-02 17:16:34	1900-01-02 17:29:32
2014-10-01	10	1900-01-01 15:51:22	1900-01-01 15:54:06	1900-01-01 15:55:19	1900-01-01 16:01:25
2014-11-01	11	14:13:46.498000	14:13:29.316000	14:13:15.030000	14:12:23.105000
2014-12-01	12	14:17:55.905000	14:17:38.748000	14:17:24.593000	14:16:33.200000
2015-01-01	1	14:20:32.342000	14:20:15.340000	14:20:01.342000	14:19:10.477000
2015-02-01	2	14:22:30.979000	14:22:13.961000	14:21:59.954000	14:21:08.717000
2015-03-01	3	14:23:12.346000	14:22:55.746000	14:22:41.954000	14:21:51.444000
2015-04-01	4	21:43:55.702000	21:44:32.533000	21:44:44.050000	21:45:54.766000
2015-05-01	5	1900-01-02 08:52:15	1900-01-02 08:57:04	1900-01-02 08:59:15	1900-01-02 09:10:01
2015-06-01	6	1900-01-02 14:56:05	1900-01-02 15:01:40	1900-01-02 15:04:13	1900-01-02 15:16:43
2015-07-01	7	1900-01-02 16:20:28	1900-01-02 16:26:15	1900-01-02 16:28:53	1900-01-02 16:41:49
2015-08-01	8	1900-01-02 17:40:26	1900-01-02 17:46:23	1900-01-02 17:49:06	1900-01-02 18:02:25
2015-09-01	9	1900-01-02 18:05:15	1900-01-02 18:11:16	1900-01-02 18:14:00	1900-01-02 18:27:26
2015-10-01	10	1900-01-01 16:21:46	1900-01-01 16:24:39	1900-01-01 16:25:55	1900-01-01 16:32:13
2015-11-01	11	14:14:35.230000	14:14:19.023000	14:14:04.919000	14:13:10.997000
2015-12-01	12	14:19:44.370000	14:19:28.593000	14:19:14.687000	14:18:21.462000
2016-01-01	1	14:22:33.306000	14:22:17.673000	14:22:03.881000	14:21:11.082000
2016-02-01	2	14:24:12.226000	14:23:56.547000	14:23:42.869000	14:22:50.493000
2016-03-01	3	14:25:06.136000	14:24:50.258000	14:24:36.707000	14:23:44.579000
2016-04-01	4	21:53:11.353000	21:53:51.332000	21:54:04.488000	21:55:20.887000
2016-05-01	5	1900-01-02 09:32:15	1900-01-02 09:37:22	1900-01-02 09:39:42	1900-01-02 09:51:10
2016-06-01	6	1900-01-02 15:40:58	1900-01-02 15:46:52	1900-01-02 15:49:34	1900-01-02 16:02:50
2016-07-01	7	1900-01-02 17:04:19	1900-01-02 17:10:24	1900-01-02 17:13:12	1900-01-02 17:26:55
2016-08-01	8	1900-01-02 18:21:21	1900-01-02 18:27:35	1900-01-02 18:30:28	1900-01-02 18:44:30
2016-09-01	9	1900-01-02 18:38:35	1900-01-02 18:44:49	1900-01-02 18:47:44	1900-01-02 19:01:45
2016-10-01	10	1900-01-01 16:38:47	1900-01-01 16:41:46	1900-01-01 16:43:08	1900-01-01 16:49:45
2016-11-01	11	14:16:40.012000	14:16:22.415000	14:16:08.978000	14:15:15.711000
2016-12-01	12	14:19:54.982000	14:19:37.326000	14:19:23.973000	14:18:30.719000
2023-01-01	1	14:21:27.315000	14:21:10.723000	14:20:49.128000	14:20:03.103000
2023-02-01	2	14:19:14.290000	14:19:05.528000	14:18:30.596000	14:18:05.998000
2023-03-01	3	14:15:15.690000	14:15:07.003000	14:14:32.219000	14:14:08.022000
2023-04-01	4	21:39:05.260000	21:39:51.025000	21:43:16.100000	21:41:06.454000
2023-05-01	5	1900-01-02 09:07:38	1900-01-02 09:12:51	1900-01-02 09:27:06	1900-01-02 09:26:04
2023-06-01	6	1900-01-02 15:12:08	1900-01-02 15:17:44	1900-01-02 15:31:52	1900-01-02 15:33:45
2023-07-01	7	1900-01-02 16:32:51	1900-01-02 16:38:04	1900-01-02 16:51:59	1900-01-02 16:54:50
2023-08-01	8	1900-01-02 17:50:17	1900-01-02 17:55:44	1900-01-02 18:09:07	1900-01-02 18:12:43
2023-09-01	9	1900-01-02 18:11:39	1900-01-02 18:16:25	1900-01-02 18:30:52	1900-01-02 18:32:49
2023-10-01	10	1900-01-01 16:20:48	1900-01-01 16:21:04	1900-01-01 16:29:33	1900-01-01 16:26:24
2023-11-01	11	14:00:24.212000	14:00:04.027000	14:01:47.880000	13:51:56.708000
2023-12-01	12	14:00:55.234000	14:01:31.462000	14:01:24.950000	13:48:07.111000
2024-01-01	1	13:56:48.618000	13:57:20.750000	13:56:33.796000	13:42:43.275000
2024-02-01	2	13:51:24.466000	13:52:00.492000	13:51:11.012000	13:36:20.827000
2024-03-01	3	13:46:00.467000	13:46:40.385000	13:45:48.364000	13:29:58.632000
2024-04-01	4	21:06:07.312000	21:07:09.143000	21:16:07.105000	20:51:26.143000
2024-05-01	5	1900-01-02 08:18:44	1900-01-02 08:24:39	1900-01-02 09:17:14	1900-01-02 08:14:57
2024-06-01	6	1900-01-02 14:15:22	1900-01-02 14:23:01	1900-01-02 15:18:09	1900-01-02 14:10:53
2024-07-01	7	1900-01-02 15:28:14	1900-01-02 15:38:15	1900-01-02 16:30:39	1900-01-02 15:22:42
2024-08-01	8	1900-01-02 16:37:30	1900-01-02 16:49:42	1900-01-02 17:39:33	1900-01-02 16:30:57
2024-09-01	9	1900-01-02 16:51:40	1900-01-02 17:03:50	1900-01-02 17:50:21	1900-01-02 16:43:08
2024-10-01	10	1900-01-01 15:18:39	1900-01-01 15:23:38	1900-01-01 15:45:42	1900-01-01 15:01:52
2024-11-01	11	13:23:12.599000	13:18:54.096000	13:18:04.494000	12:56:36.029000
2024-12-01	12	13:24:48.082000	13:15:44.109000	13:14:44.929000	12:54:15.281000
2025-01-01	1	13:23:28.249000	13:10:07.191000	13:08:50.538000	12:48:07.486000
2025-02-01	2	13:18:44.704000	13:04:13.437000	13:02:57.202000	12:42:43.726000
2025-03-01	3	13:13:54.736000	12:58:19.899000	12:57:04.098000	12:37:20.153000
2025-04-01	4	20:07:52.352000	20:02:09.407000	19:53:02.060000	19:33:36.633000
2025-05-01	5	1900-01-02 05:14:49	1900-01-02 05:53:07	1900-01-02 05:12:32	1900-01-02 04:51:37
2025-06-01	6	1900-01-02 10:48:31	1900-01-02 11:31:13	1900-01-02 10:45:07	1900-01-02 10:23:17
2025-07-01	7	1900-01-02 11:57:10	1900-01-02 12:38:50	1900-01-02 11:51:27	1900-01-02 11:28:59
2025-08-01	8	1900-01-02 13:02:06	1900-01-02 13:42:41	1900-01-02 12:54:42	1900-01-02 12:33:07
2025-09-01	9	1900-01-02 13:12:57	1900-01-02 13:51:13	1900-01-02 13:08:06	1900-01-02 12:45:23
2025-10-01	10	1900-01-01 13:12:48	1900-01-01 13:16:05	1900-01-01 13:02:39	1900-01-01 12:45:16
2025-11-01	11	12:49:56.190000	12:23:18.696000	12:33:47.232000	12:20:28.582000
2025-12-01	12	12:50:32.503000	12:18:14.903000	12:36:12.499000	12:24:32.609000
2026-01-01	1	12:45:46.150000	12:12:06.449000	12:37:45.499000	12:27:11.798000
2026-02-01	2	12:40:30.596000	12:06:17.555000	12:38:00.465000	12:29:54.556000
2026-03-01	3	12:35:15.215000	12:00:28.898000	12:34:08.950000	12:30:39.065000
2026-04-01	4	19:01:45.227000	18:27:20.719000	18:59:50.519000	18:57:35.598000
2026-05-01	5	1900-01-02 02:01:12	1900-01-02 01:28:56	1900-01-02 01:45:05	1900-01-02 01:49:57
2026-06-01	6	1900-01-02 07:10:40	1900-01-02 06:38:25	1900-01-02 06:53:31	1900-01-02 07:01:41
2026-07-01	7	1900-01-02 08:12:28	1900-01-02 07:39:49	1900-01-02 07:57:10	1900-01-02 08:06:26
2026-08-01	8	1900-01-02 09:11:28	1900-01-02 08:38:53	1900-01-02 08:57:50	1900-01-02 09:09:26
2026-09-01	9	1900-01-02 09:21:07	1900-01-02 08:53:43	1900-01-02 09:09:34	1900-01-02 09:21:54
2026-10-01	10	1900-01-01 10:55:59	1900-01-01 10:29:09	1900-01-01 10:57:37	1900-01-01 11:04:14
2026-11-01	11	12:10:54.588000	11:39:42.463000	12:21:21.283000	12:22:55.951000
2026-12-01	12	12:13:06.713000	11:41:22.592000	12:23:39.764000	12:26:35.042000
2027-01-01	1	12:12:46.756000	11:41:01.144000	12:20:54.489000	12:28:12.827000
2027-02-01	2	12:09:08.822000	11:37:44.624000	12:17:01.952000	12:25:42.273000
2027-03-01	3	12:04:45.868000	11:34:20.106000	12:13:09.467000	12:22:39.364000
2027-04-01	4	18:02:24.833000	17:37:38.493000	18:20:38.983000	18:27:55.468000
2027-05-01	5	1900-01-01 22:39:14	1900-01-01 22:39:49	1900-01-01 23:38:16	1900-01-01 23:28:30
2027-06-01	6	1900-01-02 03:24:37	1900-01-02 03:30:02	1900-01-02 04:28:29	1900-01-02 04:19:20
2027-07-01	7	1900-01-02 04:21:18	1900-01-02 04:28:03	1900-01-02 05:24:22	1900-01-02 05:18:35
2027-08-01	8	1900-01-02 05:15:44	1900-01-02 05:24:37	1900-01-02 06:17:22	1900-01-02 06:16:13
2027-09-01	9	1900-01-02 05:24:50	1900-01-02 05:35:06	1900-01-02 06:24:00	1900-01-02 06:33:23
2027-10-01	10	1900-01-01 08:45:19	1900-01-01 08:40:59	1900-01-01 09:16:02	1900-01-01 09:45:43
2027-11-01	11	11:47:40.420000	11:28:19.085000	11:52:31.351000	12:27:29.091000
2027-12-01	12	11:51:51.960000	11:33:38.667000	11:48:40.613000	12:33:03.960000
2028-01-01	1	11:53:53.105000	11:37:00.976000	11:43:42.516000	12:36:57.409000
2028-02-01	2	11:54:08.975000	11:39:49.177000	11:38:04.463000	12:39:58.452000
2028-03-01	3	11:50:32.739000	11:37:57.377000	11:32:26.659000	12:39:41.843000
2028-04-01	4	17:26:38.787000	17:12:19.303000	16:47:36.126000	18:30:23.586000
2028-05-01	5	1900-01-01 20:20:44	1900-01-01 19:52:42	1900-01-01 18:09:07	1900-01-01 22:30:29
2028-06-01	6	1900-01-02 00:50:22	1900-01-02 00:23:09	1900-01-01 22:22:15	1900-01-02 03:13:25
2028-07-01	7	1900-01-02 01:44:54	1900-01-02 01:18:53	1900-01-01 23:11:29	1900-01-02 04:11:49
2028-08-01	8	1900-01-02 02:37:16	1900-01-02 02:12:46	1900-01-01 23:59:11	1900-01-02 05:07:02
2028-09-01	9	1900-01-02 02:46:03	1900-01-02 02:27:50	1900-01-02 00:14:13	1900-01-02 05:19:02
2028-10-01	10	1900-01-01 07:22:10	1900-01-01 07:11:49	1900-01-01 05:58:38	1900-01-01 09:08:08
2028-11-01	11	11:38:48.782000	11:36:07.223000	11:16:58.003000	12:35:27.027000
2028-12-01	12	11:42:40.132000	11:41:57.709000	11:20:26.748000	12:39:46.514000
2029-01-01	1	11:44:39.314000	11:46:35.996000	11:22:56.656000	12:42:19.479000
2029-02-01	2	11:42:07.134000	11:51:10.200000	11:26:45.658000	12:40:41.018000
2029-03-01	3	11:38:47.038000	11:54:05.884000	11:31:03.899000	12:37:28.118000
2029-04-01	4	16:54:10.697000	17:16:40.272000	16:44:15.263000	18:05:28.931000
2029-05-01	5	1900-01-01 18:07:56	1900-01-01 18:52:37	1900-01-01 17:26:02	1900-01-01 20:19:07
2029-06-01	6	1900-01-01 22:21:04	1900-01-01 23:14:19	1900-01-01 21:36:56	1900-01-02 00:45:23
2029-07-01	7	1900-01-01 23:12:16	1900-01-02 00:11:02	1900-01-01 22:29:39	1900-01-02 01:41:11
2029-08-01	8	1900-01-02 00:01:01	1900-01-02 01:04:36	1900-01-01 23:20:31	1900-01-02 02:34:25
2029-09-01	9	1900-01-02 00:09:44	1900-01-02 01:17:07	1900-01-01 23:34:42	1900-01-02 02:47:09
2029-10-01	10	1900-01-01 05:56:10	1900-01-01 06:47:25	1900-01-01 05:47:43	1900-01-01 07:49:51
2029-11-01	11	11:27:31.531000	11:55:31	11:35:30.176000	12:33:02.685000
2029-12-01	12	11:31:07.188000	12:00:42.103000	11:38:47.967000	12:39:22.114000
2030-01-01	1	11:30:03.664000	12:04:21.971000	11:37:16.491000	12:43:28.823000
2030-02-01	2	11:26:09.430000	12:05:17.903000	11:35:05.211000	12:46:38.835000
2030-03-01	3	11:22:15.259000	12:02:49.541000	11:32:53.841000	12:48:05.475000
2030-04-01	4	16:15:36.626000	17:21:55.231000	16:39:57.254000	18:02:43.121000
2030-05-01	5	1900-01-01 15:46:19	1900-01-01 18:50:42	1900-01-01 17:08:29	1900-01-01 19:10:49
2030-06-01	6	1900-01-01 19:42:10	1900-01-01 23:09:49	1900-01-01 21:13:19	1900-01-01 23:30:26
2030-07-01	7	1900-01-01 20:29:10	1900-01-02 00:04:45	1900-01-01 22:01:57	1900-01-02 00:28:39
2030-08-01	8	1900-01-01 21:14:13	1900-01-02 00:57:21	1900-01-01 22:49:09	1900-01-02 01:25:27
2030-09-01	9	1900-01-01 21:26:41	1900-01-02 01:09:33	1900-01-01 22:59:34	1900-01-02 01:42:02
2030-10-01	10	1900-01-01 04:29:27	1900-01-01 06:46:36	1900-01-01 05:27:48	1900-01-01 07:26:03
2030-11-01	11	11:13:38.338000	12:01:56.231000	11:37:45.638000	12:43:34.354000
2030-12-01	12	11:17:34.421000	12:06:54.260000	11:44:10.455000	12:48:39.807000
2031-01-01	1	11:19:49.325000	12:09:38.298000	11:48:14.157000	12:52:09.076000
2031-02-01	2	11:19:44.376000	12:08:27.919000	11:50:48.173000	12:55:35.954000
2031-03-01	3	11:16:26.767000	12:05:10.817000	11:49:05.781000	12:56:05.818000
2031-04-01	4	15:56:39.503000	17:12:28.464000	16:30:23.898000	18:28:29.247000
2031-05-01	5	1900-01-01 14:23:02	1900-01-01 17:46:14	1900-01-01 14:57:57	1900-01-01 21:03:43
2031-06-01	6	1900-01-01 18:10:04	1900-01-01 21:56:09	1900-01-01 18:45:53	1900-01-02 01:39:00
2031-07-01	7	1900-01-01 18:57:10	1900-01-01 22:49:02	1900-01-01 19:34:00	1900-01-02 02:41:44
2031-08-01	8	1900-01-01 19:42:43	1900-01-01 23:38:53	1900-01-01 20:19:14	1900-01-02 03:42:41
2031-09-01	9	1900-01-01 19:57:42	1900-01-01 23:49:39	1900-01-01 20:30:54	1900-01-02 04:00:37
2031-10-01	10	1900-01-01 03:50:21	1900-01-01 06:01:13	1900-01-01 04:16:22	1900-01-01 08:39:19
2031-11-01	11	11:17:09.325000	11:54:12.759000	11:41:18.449000	12:52:32.441000
2031-12-01	12	11:23:01.605000	11:55:51.460000	11:43:20.802000	12:56:17.968000
2032-01-01	1	11:27:36.700000	11:52:12.251000	11:40:27.230000	12:55:19.257000
2032-02-01	2	11:32:08.889000	11:47:53.562000	11:37:10.406000	12:51:34.385000
2032-03-01	3	11:36:20.779000	11:43:34.978000	11:33:53.595000	12:47:49.547000
2032-04-01	4	16:16:03.433000	16:41:43.634000	16:13:41.799000	18:34:33.524000
2032-05-01	5	1900-01-01 14:23:54	1900-01-01 16:35:28	1900-01-01 14:34:57	1900-01-01 22:21:08
2032-06-01	6	1900-01-01 18:11:12	1900-01-01 20:36:39	1900-01-01 18:20:01	1900-01-02 03:06:31
2032-07-01	7	1900-01-01 19:00:58	1900-01-01 21:25:56	1900-01-01 19:06:20	1900-01-02 04:10:56
2032-08-01	8	1900-01-01 19:48:52	1900-01-01 22:13:05	1900-01-01 19:50:29	1900-01-02 05:15:33
2032-09-01	9	1900-01-01 20:01:11	1900-01-01 22:22:23	1900-01-01 19:59:49	1900-01-02 05:33:37
2032-10-01	10	1900-01-01 04:01:56	1900-01-01 05:03:59	1900-01-01 03:50:19	1900-01-01 09:16:46
2032-11-01	11	11:40:02.074000	11:26:33.031000	11:25:22.695000	12:38:50.248000
2032-12-01	12	11:46:12.737000	11:29:14.303000	11:29:52.537000	12:44:01.997000
2033-01-01	1	11:50:46.201000	11:29:10.722000	11:31:48.505000	12:47:26.131000
2033-02-01	2	11:54:53.805000	11:25:25.010000	11:29:23.686000	12:49:51.381000
2033-03-01	3	11:57:56.478000	11:21:36.603000	11:25:34.523000	12:50:50.467000
2033-04-01	4	16:42:52.173000	16:10:28.062000	15:48:25.080000	18:50:30.050000
2033-05-01	5	1900-01-01 15:23:26	1900-01-01 15:21:19	1900-01-01 12:56:18	1900-01-01 23:35:50
2033-06-01	6	1900-01-01 19:16:13	1900-01-01 19:15:45	1900-01-01 16:30:53	1900-01-02 04:34:28
2033-07-01	7	1900-01-01 20:07:38	1900-01-01 20:05:06	1900-01-01 17:16:34	1900-01-02 05:44:23
2033-08-01	8	1900-01-01 20:57:08	1900-01-01 20:53:25	1900-01-01 17:59:57	1900-01-02 06:51:35
2033-09-01	9	1900-01-01 21:11:04	1900-01-01 21:06:38	1900-01-01 18:09:36	1900-01-02 07:10:45
2033-10-01	10	1900-01-01 04:46:20	1900-01-01 04:21:35	1900-01-01 02:50:05	1900-01-01 10:02:15
2033-11-01	11	12:00:36.026000	11:17:11.711000	11:12:59.432000	12:30:19.593000
2033-12-01	12	12:05:04.478000	11:22:16.741000	11:16:43.494000	12:28:04.495000
2034-01-01	1	12:06:51.756000	11:25:48.531000	11:19:27.037000	12:23:37.597000
2034-02-01	2	12:04:20.168000	11:29:50.278000	11:18:53.588000	12:19:12.519000
2034-03-01	3	12:01:27.326000	11:33:04.614000	11:15:29.707000	12:14:47.534000
2034-04-01	4	16:49:49.770000	16:21:07.280000	15:42:23.694000	18:38:36.744000
2034-05-01	5	1900-01-01 15:54:59	1900-01-01 15:16:42	1900-01-01 13:02:46	1900-01-02 01:23:36
2034-06-01	6	1900-01-01 19:51:56	1900-01-01 19:12:40	1900-01-01 16:39:31	1900-01-02 06:37:30
2034-07-01	7	1900-01-01 20:43:46	1900-01-01 20:05:47	1900-01-01 17:25:29	1900-01-02 07:45:49
2034-08-01	8	1900-01-01 21:33:12	1900-01-01 20:56:16	1900-01-01 18:09:28	1900-01-02 08:53:32
2034-09-01	9	1900-01-01 21:45:09	1900-01-01 21:11:40	1900-01-01 18:19:40	1900-01-02 09:11:50
2034-10-01	10	1900-01-01 04:59:46	1900-01-01 04:36:17	1900-01-01 02:56:16	1900-01-01 10:50:31
2034-11-01	11	11:53:50.196000	11:39:06.370000	11:11:01.344000	12:03:20.026000
2034-12-01	12	11:57:28.958000	11:44:09.809000	11:15:28.060000	12:07:30.472000
2035-01-01	1	11:56:03.516000	11:48:13.207000	11:19:08.203000	12:10:30.535000
2035-02-01	2	11:51:47.087000	11:51:21.496000	11:22:28.333000	12:13:12.326000
2035-03-01	3	11:47:30.754000	11:50:18.850000	11:25:00.090000	12:12:15.308000
2035-04-01	4	16:38:15.053000	16:48:59.087000	15:58:59.627000	18:39:46.354000
2035-05-01	5	1900-01-01 15:59:53	1900-01-01 16:39:50	1900-01-01 13:48:44	1900-01-02 01:36:58
2035-06-01	6	1900-01-01 19:58:41	1900-01-01 20:46:38	1900-01-01 17:32:29	1900-01-02 06:52:58
2035-07-01	7	1900-01-01 20:51:01	1900-01-01 21:43:13	1900-01-01 18:22:03	1900-01-02 08:02:11
2035-08-01	8	1900-01-01 21:41:08	1900-01-01 22:38:10	1900-01-01 19:09:32	1900-01-02 09:11:41
2035-09-01	9	1900-01-01 21:52:40	1900-01-01 22:54:49	1900-01-01 19:21:35	1900-01-02 09:34:34
2035-10-01	10	1900-01-01 04:50:38	1900-01-01 05:38:04	1900-01-01 03:29:26	1900-01-01 11:00:48
2035-11-01	11	11:31:40.621000	11:55:59.889000	11:17:09.489000	12:04:13.517000
2035-12-01	12	11:35:52.089000	12:02:27.730000	11:14:57.804000	12:09:50.823000
2036-01-01	1	11:38:41.350000	12:06:41.161000	11:11:36.195000	12:13:12.068000
2036-02-01	2	11:40:58.492000	12:09:23.784000	11:07:56.382000	12:17:03.089000
2036-03-01	3	11:40:08.033000	12:09:25.933000	11:04:16.641000	12:20:21.301000
2036-04-01	4	16:34:58.461000	17:22:52.705000	15:41:46.969000	19:00:19.420000
2036-05-01	5	1900-01-01 16:14:06	1900-01-01 18:28:37	1900-01-01 13:57:47	1900-01-02 02:49:41
2036-06-01	6	1900-01-01 20:19:21	1900-01-01 22:49:15	1900-01-01 17:44:55	1900-01-02 08:25:48
2036-07-01	7	1900-01-01 21:16:08	1900-01-01 23:49:41	1900-01-01 18:33:39	1900-01-02 09:49:39
2036-08-01	8	1900-01-01 22:11:42	1900-01-02 00:49:03	1900-01-01 19:20:13	1900-01-02 11:11:13
2036-09-01	9	1900-01-01 22:28:28	1900-01-02 01:07:37	1900-01-01 19:31:05	1900-01-02 11:38:12
2036-10-01	10	1900-01-01 05:09:12	1900-01-01 06:46:00	1900-01-01 03:15:31	1900-01-01 12:05:08
2036-11-01	11	11:29:59.673000	12:04:58.482000	10:47:19.546000	12:13:05.957000
2036-12-01	12	11:35:04.978000	12:10:21.928000	10:48:23.573000	12:17:43.932000
2037-01-01	1	11:38:19.940000	12:13:46.674000	10:44:20.935000	12:20:12.729000
2037-02-01	2	11:41:57.827000	12:17:02.353000	10:39:52.471000	12:18:18.965000
2037-03-01	3	11:44:16.409000	12:19:04.209000	10:35:24.162000	12:15:05.553000
2037-04-01	4	17:03:32.896000	17:53:27.638000	15:08:48.384000	19:34:33.979000
2037-05-01	5	1900-01-01 18:34:03	1900-01-01 20:38:18	1900-01-01 13:08:46	1900-01-02 06:41:46
2037-06-01	6	1900-01-01 23:01:08	1900-01-02 01:17:46	1900-01-01 16:52:54	1900-01-02 12:46:16
2037-07-01	7	1900-01-02 00:05:44	1900-01-02 02:25:36	1900-01-01 17:40:19	1900-01-02 14:11:10
2037-08-01	8	1900-01-02 01:07:32	1900-01-02 03:33:23	1900-01-01 18:25:45	1900-01-02 15:32:25
2037-09-01	9	1900-01-02 01:26:29	1900-01-02 03:57:17	1900-01-01 18:36:18	1900-01-02 15:55:41
2037-10-01	10	1900-01-01 06:41:16	1900-01-01 08:19:08	1900-01-01 02:33:49	1900-01-01 14:10:09
2037-11-01	11	11:39:11.518000	12:16:22.312000	10:14:48.994000	12:05:06.940000
2037-12-01	12	11:43:46.317000	12:21:38.593000	10:16:41.723000	12:06:54.493000
2038-01-01	1	11:46:36.080000	12:25:23.680000	10:13:20.884000	12:03:12.513000
2038-02-01	2	11:45:20.690000	12:28:34.499000	10:09:33.271000	11:58:43.867000
2038-03-01	3	11:42:15.998000	12:30:42.448000	10:05:45.751000	11:54:15.322000
2038-04-01	4	17:23:16.372000	18:47:00.551000	14:42:29.229000	19:20:03.347000
2038-05-01	5	1900-01-01 20:43:23	1900-01-02 00:49:27	1900-01-01 12:51:01	1900-01-02 07:00:09
2038-06-01	6	1900-01-02 01:30:29	1900-01-02 06:03:13	1900-01-01 16:35:31	1900-01-02 13:03:47
2038-07-01	7	1900-01-02 02:39:47	1900-01-02 07:19:26	1900-01-01 17:22:36	1900-01-02 14:22:07
2038-08-01	8	1900-01-02 03:47:24	1900-01-02 08:34:36	1900-01-01 18:06:44	1900-01-02 15:38:23
2038-09-01	9	1900-01-02 04:09:48	1900-01-02 09:03:28	1900-01-01 18:16:42	1900-01-02 15:57:58
2038-10-01	10	1900-01-01 08:07:11	1900-01-01 11:01:55	1900-01-01 02:12:45	1900-01-01 14:00:33
2038-11-01	11	11:39:10.978000	12:32:47.588000	09:52:03.845000	11:41:09.429000
2038-12-01	12	11:43:23.087000	12:36:39.601000	09:53:34.747000	11:44:52.257000
2039-01-01	1	11:45:54.194000	12:39:00.797000	09:50:03.236000	11:47:36.104000
2039-02-01	2	11:46:37.276000	12:38:18.421000	09:46:29.857000	11:49:56.857000
2039-03-01	3	11:43:42.896000	12:35:32.918000	09:42:56.549000	11:48:34.836000
2039-04-01	4	17:57:27.169000	19:29:18.743000	14:19:10.007000	19:02:04.395000
2039-05-01	5	1900-01-01 23:49:05	1900-01-02 04:22:46	1900-01-01 12:24:56	1900-01-02 05:40:56
2039-06-01	6	1900-01-02 04:55:46	1900-01-02 09:58:16	1900-01-01 16:07:48	1900-01-02 11:35:14
2039-07-01	7	1900-01-02 06:05:08	1900-01-02 11:13:02	1900-01-01 16:53:47	1900-01-02 12:52:02
2039-08-01	8	1900-01-02 07:15:14	1900-01-02 12:26:08	1900-01-01 17:39:19	1900-01-02 14:05:33
2039-09-01	9	1900-01-02 07:36:32	1900-01-02 12:45:04	1900-01-01 17:50:09	1900-01-02 14:21:40
2039-10-01	10	1900-01-01 09:49:11	1900-01-01 12:47:56	1900-01-01 01:53:26	1900-01-01 13:09:12
2039-11-01	11	11:39:04.318000	12:29:04.131000	09:37:54.943000	11:36:22.675000
2039-12-01	12	11:44:11.891000	12:30:59.850000	09:42:17.941000	11:40:00.710000
2040-01-01	1	11:47:52.400000	12:27:33.056000	09:45:53.665000	11:41:02.516000
2040-02-01	2	11:51:19.566000	12:22:57.016000	09:48:45.442000	11:38:10.747000
2040-03-01	3	11:53:53.785000	12:18:21.080000	09:47:08.266000	11:34:58.910000
2040-04-01	4	18:19:54.535000	19:06:02.541000	14:18:08.334000	18:37:38.413000
2040-05-01	5	1900-01-02 01:07:08	1900-01-02 03:42:31	1900-01-01 11:53:30	1900-01-02 04:15:01
2040-06-01	6	1900-01-02 06:26:51	1900-01-02 09:11:14	1900-01-01 15:33:07	1900-01-02 09:57:21
2040-07-01	7	1900-01-02 07:43:33	1900-01-02 10:18:30	1900-01-01 16:21:37	1900-01-02 11:10:18
2040-08-01	8	1900-01-02 08:59:02	1900-01-02 11:22:35	1900-01-01 17:12:17	1900-01-02 12:19:20
2040-09-01	9	1900-01-02 09:23:05	1900-01-02 11:34:39	1900-01-01 17:31:31	1900-01-02 12:34:14
2040-10-01	10	1900-01-01 10:50:38	1900-01-01 11:57:00	1900-01-01 01:57:46	1900-01-01 12:11:53
2040-11-01	11	11:55:28.711000	11:59:25.825000	09:58:21.189000	11:29:54.994000
2040-12-01	12	12:01:00.620000	12:00:54.501000	10:04:37.121000	11:35:32.436000
2041-01-01	1	12:05:19.039000	11:58:36.109000	10:09:54.411000	11:39:02.717000
2041-02-01	2	12:09:09.992000	11:54:41.728000	10:15:38.836000	11:41:01.469000
2041-03-01	3	12:11:41.335000	11:50:20.066000	10:21:09.221000	11:38:30.011000
2041-04-01	4	18:58:01.833000	18:07:36.954000	15:12:33.667000	18:22:06.167000
2041-05-01	5	1900-01-02 03:21:09	1900-01-02 00:19:03	1900-01-01 14:10:03	1900-01-02 02:32:19
2041-06-01	6	1900-01-02 08:56:47	1900-01-02 05:22:44	1900-01-01 18:11:47	1900-01-02 08:00:55
2041-07-01	7	1900-01-02 10:14:54	1900-01-02 06:25:30	1900-01-01 19:11:26	1900-01-02 09:11:58
2041-08-01	8	1900-01-02 11:30:59	1900-01-02 07:27:38	1900-01-01 20:11:40	1900-01-02 10:19:41
2041-09-01	9	1900-01-02 11:55:02	1900-01-02 07:40:37	1900-01-01 20:38:48	1900-01-02 10:34:07
2041-10-01	10	1900-01-01 12:17:19	1900-01-01 09:47:39	1900-01-01 03:51:37	1900-01-01 11:12:32
2041-11-01	11	12:17:19.131000	11:35:02.331000	10:39:12.109000	11:29:00.545000
2041-12-01	12	12:23:33.607000	11:38:51.899000	10:46:53.402000	11:32:54.027000
2042-01-01	1	12:27:39.618000	11:41:11.219000	10:52:49.183000	11:34:39.249000
2042-02-01	2	12:30:40.002000	11:42:47.801000	10:58:01.447000	11:32:13.306000
2042-03-01	3	12:31:36.842000	11:40:01.542000	11:02:53.294000	11:29:02.162000
2042-04-01	4	19:30:18.322000	17:38:02.541000	16:35:02.545000	18:04:38.661000
2042-05-01	5	1900-01-02 04:54:06	1900-01-01 22:15:12	1900-01-01 18:52:51	1900-01-02 01:38:27
2042-06-01	6	1900-01-02 10:39:25	1900-01-02 03:07:13	1900-01-01 23:32:28	1900-01-02 06:57:53
2042-07-01	7	1900-01-02 11:59:08	1900-01-02 04:10:17	1900-01-02 00:45:22	1900-01-02 08:04:14
2042-08-01	8	1900-01-02 13:17:10	1900-01-02 05:12:08	1900-01-02 01:58:25	1900-01-02 09:08:19
2042-09-01	9	1900-01-02 13:40:00	1900-01-02 05:30:25	1900-01-02 02:27:20	1900-01-02 09:22:20
2042-10-01	10	1900-01-01 13:15:55	1900-01-01 08:41:16	1900-01-01 07:06:26	1900-01-01 10:34:42
2042-11-01	11	12:30:37.211000	11:33:50.314000	11:19:15.437000	11:25:11.049000
2042-12-01	12	12:36:43.461000	11:39:25.002000	11:25:34.139000	11:29:21.524000
2043-01-01	1	12:40:59.996000	11:43:36.266000	11:29:46.055000	11:32:02.787000
2043-02-01	2	12:44:36.646000	11:47:30.682000	11:31:39.662000	11:31:10.639000
2043-03-01	3	12:47:49.428000	11:50:31.598000	11:29:56.713000	11:27:54.562000
2043-04-01	4	19:56:49.886000	17:47:04.538000	17:57:18.362000	17:39:30.358000
2043-05-01	5	1900-01-02 06:00:59	1900-01-01 22:11:47	1900-01-02 00:49:49	1900-01-01 23:18:37
2043-06-01	6	1900-01-02 11:56:12	1900-01-02 03:05:04	1900-01-02 06:12:50	1900-01-02 04:16:07
2043-07-01	7	1900-01-02 13:21:13	1900-01-02 04:11:12	1900-01-02 07:31:20	1900-01-02 05:16:22
2043-08-01	8	1900-01-02 14:46:50	1900-01-02 05:15:13	1900-01-02 08:49:32	1900-01-02 06:14:49
2043-09-01	9	1900-01-02 15:15:43	1900-01-02 05:34:37	1900-01-02 09:14:29	1900-01-02 06:27:48
2043-10-01	10	1900-01-01 14:14:53	1900-01-01 08:57:44	1900-01-01 10:33:59	1900-01-01 09:07:45
2043-11-01	11	12:48:10.353000	11:53:37.139000	11:30:41.467000	11:25:01.408000
2043-12-01	12	12:53:10.958000	11:58:28.470000	11:35:36.781000	11:29:57.326000
2044-01-01	1	12:56:55.167000	12:01:56.447000	11:38:10.970000	11:33:40.859000
2044-02-01	2	13:00:20.837000	12:02:54.946000	11:36:15.598000	11:36:45.588000
2044-03-01	3	13:03:02.865000	12:00:36.466000	11:32:46.481000	11:36:45.335000
2044-04-01	4	20:44:45.984000	18:07:13.302000	18:29:12.262000	17:23:54.926000
2044-05-01	5	1900-01-02 09:24:02	1900-01-01 23:21:52	1900-01-02 03:45:26	1900-01-01 21:06:25
2044-06-01	6	1900-01-02 15:41:23	1900-01-02 04:20:54	1900-01-02 09:25:29	1900-01-02 01:47:16
2044-07-01	7	1900-01-02 17:07:36	1900-01-02 05:25:39	1900-01-02 10:41:22	1900-01-02 02:46:29
2044-08-01	8	1900-01-02 18:30:22	1900-01-02 06:27:11	1900-01-02 11:56:10	1900-01-02 03:43:42
2044-09-01	9	1900-01-02 18:52:09	1900-01-02 06:42:11	1900-01-02 12:18:46	1900-01-02 03:58:56
2044-10-01	10	1900-01-01 16:04:49	1900-01-01 09:32:31	1900-01-01 12:04:20	1900-01-01 07:55:29
2044-11-01	11	12:59:33.761000	12:00:11.568000	11:29:26.085000	11:32:45.269000
2044-12-01	12	13:03:09.246000	12:04:23.989000	11:34:19.295000	11:37:05.845000
2045-01-01	1	13:02:13.005000	12:05:35.001000	11:37:51.528000	11:39:45.136000
2045-02-01	2	12:58:33.851000	12:02:25.390000	11:41:02.191000	11:38:02.782000
2045-03-01	3	12:54:51.669000	11:59:00.573000	11:42:59.186000	11:35:12.039000
2045-04-01	4	20:30:15.751000	17:52:52.593000	18:31:38.681000	17:05:48.954000
2045-05-01	5	1900-01-02 08:54:20	1900-01-01 22:09:42	1900-01-02 03:07:52	1900-01-01 19:30:18
2045-06-01	6	1900-01-02 15:07:59	1900-01-02 02:54:07	1900-01-02 08:45:18	1900-01-01 23:58:16
2045-07-01	7	1900-01-02 16:31:06	1900-01-02 03:52:24	1900-01-02 10:03:34	1900-01-02 00:54:51
2045-08-01	8	1900-01-02 17:51:27	1900-01-02 04:49:43	1900-01-02 11:19:38	1900-01-02 01:49:25
2045-09-01	9	1900-01-02 18:11:00	1900-01-02 05:03:21	1900-01-02 11:41:58	1900-01-02 02:01:02
2045-10-01	10	1900-01-01 15:34:58	1900-01-01 08:41:29	1900-01-01 11:54:03	1900-01-01 06:55:16
2045-11-01	11	12:40:17.273000	11:53:56.099000	11:39:26.969000	11:31:00.217000
2045-12-01	12	12:43:54.557000	11:59:05.889000	11:41:02.166000	11:36:10.260000
2046-01-01	1	12:45:28.435000	12:02:45.673000	11:38:12.157000	11:39:16.581000
2046-02-01	2	12:42:38	12:06:00.043000	11:35:05.700000	11:39:57.049000
2046-03-01	3	12:37:52.070000	12:08:01.096000	11:31:59.240000	11:36:43.515000
2046-04-01	4	20:04:15.330000	17:47:34.901000	18:31:14.754000	16:54:05.639000
2046-05-01	5	1900-01-02 07:49:35	1900-01-01 20:54:12	1900-01-02 03:56:55	1900-01-01 18:18:29
2046-06-01	6	1900-01-02 13:55:30	1900-01-02 01:32:30	1900-01-02 09:33:57	1900-01-01 22:37:31
2046-07-01	7	1900-01-02 15:15:32	1900-01-02 02:34:26	1900-01-02 10:43:24	1900-01-01 23:32:55
2046-08-01	8	1900-01-02 16:33:52	1900-01-02 03:36:51	1900-01-02 11:50:06	1900-01-02 00:25:23
2046-09-01	9	1900-01-02 16:59:16	1900-01-02 03:56:20	1900-01-02 12:05:34	1900-01-02 00:36:33
2046-10-01	10	1900-01-01 14:51:52	1900-01-01 08:16:45	1900-01-01 11:57:15	1900-01-01 06:09:12
2046-11-01	11	12:24:01.009000	12:11:38.755000	11:29:49.074000	11:23:56.477000
2046-12-01	12	12:28:16.226000	12:16:13.512000	11:34:08.886000	11:25:58.041000
2047-01-01	1	12:31:21.366000	12:19:55.914000	11:36:48.726000	11:22:43.793000
2047-02-01	2	12:34:17.117000	12:23:26.305000	11:38:22.292000	11:18:50.180000
2047-03-01	3	12:34:58.134000	12:23:44.358000	11:35:59.276000	11:14:56.630000
2047-04-01	4	19:59:30.959000	18:10:13.379000	18:01:10.331000	16:25:07.842000
2047-05-01	5	1900-01-02 07:28:43	1900-01-01 21:47:55	1900-01-02 00:39:45	1900-01-01 17:14:21
2047-06-01	6	1900-01-02 13:32:52	1900-01-02 02:32:12	1900-01-02 05:50:01	1900-01-01 21:23:37
2047-07-01	7	1900-01-02 14:53:29	1900-01-02 03:35:10	1900-01-02 06:56:19	1900-01-01 22:14:02
2047-08-01	8	1900-01-02 16:11:19	1900-01-02 04:34:57	1900-01-02 07:59:39	1900-01-01 23:02:18
2047-09-01	9	1900-01-02 16:30:29	1900-01-02 04:50:26	1900-01-02 08:13:56	1900-01-01 23:12:23
2047-10-01	10	1900-01-01 14:40:51	1900-01-01 08:47:15	1900-01-01 10:00:17	1900-01-01 05:16:25
2047-11-01	11	12:26:28.273000	12:24:56.050000	11:25:47.365000	11:03:01.275000
2047-12-01	12	12:30:26.591000	12:29:57.183000	11:28:04.841000	11:06:44.340000
2048-01-01	1	12:33:06.638000	12:31:58.751000	11:25:46.483000	11:08:43.471000
2048-02-01	2	12:33:04.002000	12:29:02.066000	11:22:20.170000	11:06:36.312000
2048-03-01	3	12:30:02.639000	12:25:26.944000	11:19:05.779000	11:03:04.151000
2048-04-01	4	19:53:37.132000	18:06:56.693000	17:33:11.087000	15:54:20.300000
2048-05-01	5	1900-01-02 07:15:43	1900-01-01 21:27:19	1900-01-01 23:24:51	1900-01-01 15:14:26
2048-06-01	6	1900-01-02 13:15:16	1900-01-02 02:06:14	1900-01-02 04:25:07	1900-01-01 19:11:06
2048-07-01	7	1900-01-02 14:31:30	1900-01-02 03:05:48	1900-01-02 05:28:32	1900-01-01 20:01:21
2048-08-01	8	1900-01-02 15:44:16	1900-01-02 04:03:44	1900-01-02 06:29:29	1900-01-01 20:51:13
2048-09-01	9	1900-01-02 15:59:50	1900-01-02 04:16:51	1900-01-02 06:41:29	1900-01-01 21:04:47
2048-10-01	10	1900-01-01 14:21:47	1900-01-01 08:24:52	1900-01-01 09:03:03	1900-01-01 04:04:44
2048-11-01	11	12:22:36.771000	12:14:54.831000	11:08:42.234000	10:52:39.677000
2048-12-01	12	12:27:36.371000	12:19:07.984000	11:13:53.476000	10:58:47.582000
2049-01-01	1	12:30:45.767000	12:21:29.505000	11:17:21.081000	11:03:08.488000
2049-02-01	2	12:32:15.004000	12:21:22.689000	11:19:56.812000	11:07:30.944000
2049-03-01	3	12:30:09.771000	12:17:31.403000	11:20:53.990000	11:11:44.607000
2049-04-01	4	19:31:27.089000	17:55:42.405000	17:12:22.931000	16:03:49.357000
2049-05-01	5	1900-01-02 05:11:10	1900-01-01 21:02:22	1900-01-01 21:19:20	1900-01-01 15:10:57
2049-06-01	6	1900-01-02 10:53:41	1900-01-02 01:38:26	1900-01-02 02:07:16	1900-01-01 19:12:20
2049-07-01	7	1900-01-02 12:06:14	1900-01-02 02:38:31	1900-01-02 03:09:14	1900-01-01 20:09:30
2049-08-01	8	1900-01-02 13:17:24	1900-01-02 03:37:47	1900-01-02 04:10:05	1900-01-01 21:04:40
2049-09-01	9	1900-01-02 13:34:19	1900-01-02 03:53:01	1900-01-02 04:25:03	1900-01-01 21:21:56
2049-10-01	10	1900-01-01 13:11:00	1900-01-01 08:13:02	1900-01-01 08:00:54	1900-01-01 04:27:29
2049-11-01	11	12:23:00.740000	12:08:24.892000	11:15:48.258000	11:11:22.446000
2049-12-01	12	12:26:42.901000	12:12:57.803000	11:20:03.337000	11:16:12.713000
2050-01-01	1	12:29:25.038000	12:16:08.896000	11:23:21.068000	11:20:12.956000
2050-02-01	2	12:31:23.498000	12:19:13.182000	11:26:48.517000	11:23:20.528000
2050-03-01	3	12:29:39.747000	12:20:53.349000	11:27:13.068000	11:22:13.063000
2050-04-01	4	19:14:15.642000	18:08:17.307000	17:18:11.968000	16:43:27.293000
2050-05-01	5	1900-01-02 03:32:41	1900-01-01 21:53:32	1900-01-01 21:15:15	1900-01-01 18:21:43
2050-06-01	6	1900-01-02 09:02:03	1900-01-02 02:37:35	1900-01-02 02:02:04	1900-01-01 22:48:58
2050-07-01	7	1900-01-02 10:12:46	1900-01-02 03:40:31	1900-01-02 03:05:27	1900-01-01 23:52:15
2050-08-01	8	1900-01-02 11:20:30	1900-01-02 04:41:46	1900-01-02 04:06:35	1900-01-02 00:54:27
2050-09-01	9	1900-01-02 11:37:06	1900-01-02 04:57:57	1900-01-02 04:23:18	1900-01-02 01:15:46
2050-10-01	10	1900-01-01 12:14:56	1900-01-01 08:48:28	1900-01-01 08:06:01	1900-01-01 06:32:30
2050-11-01	11	12:27:35.577000	12:17:43.523000	11:28:55.486000	11:28:39.118000
2050-12-01	12	12:31:52.522000	12:22:58.827000	11:34:05.964000	11:35:51.827000
2051-01-01	1	12:34:30.723000	12:26:55.815000	11:37:26.368000	11:40:41.309000
2051-02-01	2	12:35:06.740000	12:30:17.727000	11:38:45.079000	11:44:06.312000
2051-03-01	3	12:32:26.997000	12:31:32.383000	11:36:09.229000	11:45:43.548000
2051-04-01	4	19:02:18.993000	18:24:21.081000	17:26:39.070000	17:28:18.208000
2051-05-01	5	1900-01-02 02:09:15	1900-01-01 22:31:37	1900-01-01 21:24:46	1900-01-01 20:47:03
2051-06-01	6	1900-01-02 07:24:31	1900-01-02 03:21:22	1900-01-02 02:10:47	1900-01-02 01:33:19
2051-07-01	7	1900-01-02 08:30:44	1900-01-02 04:26:46	1900-01-02 03:13:06	1900-01-02 02:43:07
2051-08-01	8	1900-01-02 09:33:36	1900-01-02 05:31:59	1900-01-02 04:15:04	1900-01-02 03:52:15
2051-09-01	9	1900-01-02 09:45:15	1900-01-02 05:52:37	1900-01-02 04:35:45	1900-01-02 04:17:23
2051-10-01	10	1900-01-01 11:13:30	1900-01-01 09:21:39	1900-01-01 08:21:14	1900-01-01 08:14:45
2051-11-01	11	12:23:12.763000	12:29:26.001000	11:39:15.318000	11:45:10.496000
2051-12-01	12	12:26:30.900000	12:35:02.044000	11:44:41.721000	11:50:43.790000
2052-01-01	1	12:26:30.397000	12:38:56.734000	11:48:51.926000	11:55:05.012000
2052-02-01	2	12:22:32.958000	12:41:58.221000	11:52:41.967000	11:58:48.981000
2052-03-01	3	12:18:30.375000	12:43:25.051000	11:55:43.990000	12:01:38.719000
2052-04-01	4	18:22:43.282000	18:53:06.758000	17:54:34.548000	18:30:31.276000
2052-05-01	5	1900-01-01 23:27:11	1900-01-02 00:25:10	1900-01-01 22:25:15	1900-01-02 01:29:34
2052-06-01	6	1900-01-02 04:19:21	1900-01-02 05:34:07	1900-01-02 03:21:46	1900-01-02 06:54:14
2052-07-01	7	1900-01-02 05:19:20	1900-01-02 06:47:47	1900-01-02 04:31:04	1900-01-02 08:13:28
2052-08-01	8	1900-01-02 06:18:10	1900-01-02 08:02:51	1900-01-02 05:37:55	1900-01-02 09:30:33
2052-09-01	9	1900-01-02 06:30:27	1900-01-02 08:27:55	1900-01-02 05:58:16	1900-01-02 09:55:13
2052-10-01	10	1900-01-01 09:25:49	1900-01-01 10:45:49	1900-01-01 09:07:49	1900-01-01 11:08:00
2052-11-01	11	12:04:21.156000	12:42:13.111000	11:53:59.005000	11:58:40.890000
2052-12-01	12	12:09:24.700000	12:48:11.164000	11:58:53.326000	12:02:47.358000
2053-01-01	1	12:12:23.087000	12:52:26.440000	12:02:11.602000	12:05:05.247000
2053-02-01	2	12:14:42.112000	12:56:09.315000	12:03:18.902000	12:03:35.080000
2053-03-01	3	12:14:52.657000	12:59:02.879000	12:00:43.281000	12:00:25.685000
2053-04-01	4	18:03:29.464000	19:35:54.179000	18:21:16.310000	18:57:59.967000
2053-05-01	5	1900-01-01 21:59:06	1900-01-02 03:12:02	1900-01-02 00:45:07	1900-01-02 04:13:29
2053-06-01	6	1900-01-02 02:42:15	1900-01-02 08:47:31	1900-01-02 05:58:20	1900-01-02 09:56:48
2053-07-01	7	1900-01-02 03:41:58	1900-01-02 10:13:16	1900-01-02 07:09:20	1900-01-02 11:17:05
2053-08-01	8	1900-01-02 04:39:12	1900-01-02 11:36:58	1900-01-02 08:17:21	1900-01-02 12:35:57
2053-09-01	9	1900-01-02 04:52:50	1900-01-02 12:05:17	1900-01-02 08:35:18	1900-01-02 12:59:16
2053-10-01	10	1900-01-01 08:37:38	1900-01-01 12:39:23	1900-01-01 10:25:39	1900-01-01 12:35:33
2053-11-01	11	12:02:19.229000	12:52:10.803000	11:53:03.601000	11:54:00.364000
2053-12-01	12	12:05:29.406000	12:55:46.925000	11:56:08.693000	11:59:19.622000
2054-01-01	1	12:07:52.743000	12:55:23.830000	11:54:19.908000	12:02:50.373000
2054-02-01	2	12:07:06.895000	12:51:44.537000	11:50:21.426000	12:05:17.688000
2054-03-01	3	12:04:19.969000	12:48:04.732000	11:46:23.015000	12:05:58.772000
2054-04-01	4	17:47:10.354000	20:13:28.212000	18:10:49.364000	19:21:07.775000
2054-05-01	5	1900-01-01 21:09:10	1900-01-02 07:51:33	1900-01-02 00:56:49	1900-01-02 06:06:55
2054-06-01	6	1900-01-02 01:47:17	1900-01-02 14:01:33	1900-01-02 06:09:54	1900-01-02 12:04:59
2054-07-01	7	1900-01-02 02:46:42	1900-01-02 15:27:57	1900-01-02 07:16:26	1900-01-02 13:25:41
2054-08-01	8	1900-01-02 03:43:18	1900-01-02 16:51:35	1900-01-02 08:21:23	1900-01-02 14:44:16
2054-09-01	9	1900-01-02 03:56:00	1900-01-02 17:16:41	1900-01-02 08:38:07	1900-01-02 15:07:05
2054-10-01	10	1900-01-01 08:09:35	1900-01-01 15:10:28	1900-01-01 10:16:53	1900-01-01 13:41:21
2054-11-01	11	12:01:20.341000	12:41:34.995000	11:34:39.515000	11:57:34.151000
2054-12-01	12	12:06:09.316000	12:46:50.659000	11:39:39.499000	12:02:16.619000
2055-01-01	1	12:09:19.574000	12:49:57.694000	11:43:17.255000	12:05:45.862000
2055-02-01	2	12:10:13.432000	12:52:15.807000	11:45:45.208000	12:08:50.883000
2055-03-01	3	12:07:04.404000	12:52:41.917000	11:45:58.978000	12:09:11.077000
2055-04-01	4	17:39:08.714000	20:33:24.228000	18:05:54.153000	19:25:34.454000
2055-05-01	5	1900-01-01 20:12:37	1900-01-02 09:22:56	1900-01-02 00:30:06	1900-01-02 06:15:53
2055-06-01	6	1900-01-02 00:42:17	1900-01-02 15:42:54	1900-01-02 05:43:30	1900-01-02 12:15:34
2055-07-01	7	1900-01-02 01:39:26	1900-01-02 17:09:52	1900-01-02 06:54:05	1900-01-02 13:37:10
2055-08-01	8	1900-01-02 02:33:42	1900-01-02 18:33:13	1900-01-02 08:03:59	1900-01-02 14:56:28
2055-09-01	9	1900-01-02 02:44:30	1900-01-02 18:54:20	1900-01-02 08:26:04	1900-01-02 15:20:08
2055-10-01	10	1900-01-01 07:27:11	1900-01-01 15:56:47	1900-01-01 10:13:25	1900-01-01 13:59:03
2055-11-01	11	11:55:11.469000	12:37:48.523000	11:38:28.360000	12:10:07.157000
2055-12-01	12	11:59:32.384000	12:40:22.526000	11:43:48.298000	12:15:22.563000
2056-01-01	1	12:02:03.448000	12:41:51.895000	11:48:06.919000	12:19:13.567000
2056-02-01	2	12:00:58.931000	12:39:26.949000	11:52:01.250000	12:21:58.685000
2056-03-01	3	11:57:18.979000	12:35:53.035000	11:54:54.037000	12:20:51.888000
2056-04-01	4	17:17:24.025000	20:21:46.944000	18:31:04.657000	19:44:32.846000
2056-05-01	5	1900-01-01 18:56:25	1900-01-02 09:32:22	1900-01-02 02:04:22	1900-01-02 07:08:39
2056-06-01	6	1900-01-01 23:19:02	1900-01-02 15:52:03	1900-01-02 07:33:31	1900-01-02 13:11:52
2056-07-01	7	1900-01-02 00:16:35	1900-01-02 17:14:33	1900-01-02 08:50:47	1900-01-02 14:32:05
2056-08-01	8	1900-01-02 01:13:30	1900-01-02 18:33:47	1900-01-02 10:06:28	1900-01-02 15:48:21
2056-09-01	9	1900-01-02 01:27:06	1900-01-02 18:52:11	1900-01-02 10:32:12	1900-01-02 16:07:03
2056-10-01	10	1900-01-01 06:49:13	1900-01-01 15:48:25	1900-01-01 11:30:10	1900-01-01 14:21:17
2056-11-01	11	11:51:04.364000	12:26:00.047000	12:01:28.246000	12:16:15.167000
2056-12-01	12	11:57:13.789000	12:30:42.802000	12:06:26.351000	12:20:29.413000
2057-01-01	1	12:01:46.375000	12:33:26.911000	12:10:01.063000	12:22:43.747000
2057-02-01	2	12:06:02.712000	12:33:55.483000	12:11:13.616000	12:20:32.501000
2057-03-01	3	12:09:40.700000	12:30:13.838000	12:09:24.767000	12:17:03.574000
2057-04-01	4	17:38:44.983000	20:00:53.464000	19:06:12.389000	19:27:03.551000
2057-05-01	5	1900-01-01 19:48:31	1900-01-02 08:00:13	1900-01-02 04:20:54	1900-01-02 05:48:04
2057-06-01	6	1900-01-02 00:18:20	1900-01-02 14:08:48	1900-01-02 10:03:05	1900-01-02 11:38:14
2057-07-01	7	1900-01-02 01:18:30	1900-01-02 15:29:02	1900-01-02 11:19:52	1900-01-02 12:52:47
2057-08-01	8	1900-01-02 02:16:12	1900-01-02 16:45:09	1900-01-02 12:33:10	1900-01-02 14:05:10
2057-09-01	9	1900-01-02 02:33:42	1900-01-02 17:01:19	1900-01-02 12:54:19	1900-01-02 14:25:10
2057-10-01	10	1900-01-01 07:29:35	1900-01-01 14:48:04	1900-01-01 12:44:52	1900-01-01 13:28:34
2057-11-01	11	12:04:49.521000	12:14:03.963000	12:13:17.321000	12:12:30.392000
2057-12-01	12	12:08:28.684000	12:17:12.695000	12:18:09.827000	12:18:25.819000
2058-01-01	1	12:09:34.556000	12:16:45.931000	12:20:59.033000	12:22:34.892000
2058-02-01	2	12:07:12.157000	12:12:53.766000	12:19:28.072000	12:26:12.805000
2058-03-01	3	12:04:26.561000	12:08:58.404000	12:16:15.560000	12:29:01.614000
2058-04-01	4	17:39:54.063000	19:27:14.471000	19:06:46.390000	19:24:52.850000
2058-05-01	5	1900-01-01 20:28:56	1900-01-02 06:28:30	1900-01-02 03:55:41	1900-01-02 04:27:22
2058-06-01	6	1900-01-02 01:04:34	1900-01-02 12:24:11	1900-01-02 09:32:06	1900-01-02 10:08:51
2058-07-01	7	1900-01-02 02:06:31	1900-01-02 13:38:47	1900-01-02 10:46:34	1900-01-02 11:25:33
2058-08-01	8	1900-01-02 03:06:37	1900-01-02 14:53:23	1900-01-02 11:58:30	1900-01-02 12:40:27
2058-09-01	9	1900-01-02 03:23:54	1900-01-02 15:14:53	1900-01-02 12:18:39	1900-01-02 13:03:59
2058-10-01	10	1900-01-01 07:55:12	1900-01-01 13:49:50	1900-01-01 12:27:33	1900-01-01 12:59:01
2058-11-01	11	12:04:28.305000	12:01:53.554000	12:11:24.060000	12:28:26.822000
2058-12-01	12	12:10:32.751000	12:07:34.078000	12:15:54.391000	12:34:30.010000
2059-01-01	1	12:14:33.557000	12:11:40.909000	12:18:49.277000	12:38:59.256000
2059-02-01	2	12:17:16.931000	12:15:06.917000	12:20:34.654000	12:43:07.231000
2059-03-01	3	12:16:40.403000	12:17:03.515000	12:18:11.706000	12:46:44.096000
2059-04-01	4	18:02:04.324000	19:22:24.340000	19:09:29.416000	19:49:27.032000
2059-05-01	5	1900-01-01 21:37:20	1900-01-02 05:16:05	1900-01-02 04:01:57	1900-01-02 05:18:52
2059-06-01	6	1900-01-02 02:20:48	1900-01-02 11:05:31	1900-01-02 09:38:40	1900-01-02 11:07:20
2059-07-01	7	1900-01-02 03:25:33	1900-01-02 12:24:14	1900-01-02 10:51:49	1900-01-02 12:28:53
2059-08-01	8	1900-01-02 04:28:46	1900-01-02 13:39:12	1900-01-02 12:02:10	1900-01-02 13:47:53
2059-09-01	9	1900-01-02 04:47:55	1900-01-02 13:57:11	1900-01-02 12:17:52	1900-01-02 14:12:08
2059-10-01	10	1900-01-01 08:39:01	1900-01-01 13:15:44	1900-01-01 12:22:43	1900-01-01 13:43:15
2059-11-01	11	12:09:26.334000	12:10:32.232000	12:06:13.864000	12:50:15.979000
2059-12-01	12	12:14:19.887000	12:14:26.466000	12:09:30.067000	12:56:07.757000
2060-01-01	1	12:18:10.523000	12:16:46.666000	12:09:36.887000	12:59:54.440000
2060-02-01	2	12:21:28.293000	12:15:14.020000	12:06:00.617000	13:02:28.322000
2060-03-01	3	12:21:39.070000	12:12:27.880000	12:02:18.541000	13:01:41.946000
2060-04-01	4	18:23:35.384000	19:23:54.134000	18:45:40.109000	20:21:33.405000
2060-05-01	5	1900-01-01 23:19:40	1900-01-02 05:48:53	1900-01-02 02:59:26	1900-01-02 07:28:47
2060-06-01	6	1900-01-02 04:19:39	1900-01-02 11:40:22	1900-01-02 08:25:32	1900-01-02 13:29:30
2060-07-01	7	1900-01-02 05:29:33	1900-01-02 12:55:55	1900-01-02 09:34:23	1900-01-02 14:49:22
2060-08-01	8	1900-01-02 06:38:22	1900-01-02 14:10:18	1900-01-02 10:41:48	1900-01-02 16:05:18
2060-09-01	9	1900-01-02 06:59:13	1900-01-02 14:34:45	1900-01-02 10:58:34	1900-01-02 16:23:48
2060-10-01	10	1900-01-01 09:52:56	1900-01-01 13:44:33	1900-01-01 11:38:56	1900-01-01 14:47:22
2060-11-01	11	12:21:26.680000	12:21:22.761000	11:56:23.262000	12:51:45.297000
2060-12-01	12	12:27:37.566000	12:27:40.210000	12:02:00.209000	12:55:07.640000
2061-01-01	1	12:32:04.409000	12:32:20.279000	12:06:05.786000	12:53:31.958000
2061-02-01	2	12:35:41.832000	12:36:15.218000	12:09:33.657000	12:49:19.886000
2061-03-01	3	12:37:42.851000	12:38:47.828000	12:12:46.085000	12:45:07.887000
2061-04-01	4	19:01:27.182000	19:46:44.013000	18:45:18.900000	19:48:46.769000
2061-05-01	5	1900-01-02 01:37:55	1900-01-02 05:48:34	1900-01-02 01:54:22	1900-01-02 05:43:43
2061-06-01	6	1900-01-02 06:55:38	1900-01-02 11:37:53	1900-01-02 07:14:52	1900-01-02 11:30:31
2061-07-01	7	1900-01-02 08:10:40	1900-01-02 12:54:53	1900-01-02 08:25:46	1900-01-02 12:45:33
2061-08-01	8	1900-01-02 09:27:06	1900-01-02 14:08:27	1900-01-02 09:35:43	1900-01-02 13:57:16
2061-09-01	9	1900-01-02 09:54:33	1900-01-02 14:26:33	1900-01-02 09:56:20	1900-01-02 14:13:30
2061-10-01	10	1900-01-01 11:30:55	1900-01-01 13:43:18	1900-01-01 11:16:54	1900-01-01 13:30:35
2061-11-01	11	12:39:09.086000	12:35:33.885000	12:11:05.433000	12:27:10.447000
2061-12-01	12	12:45:17.528000	12:39:35.935000	12:16:34.445000	12:30:58.701000
2062-01-01	1	12:50:04.231000	12:41:16.309000	12:20:51.833000	12:32:55.696000
2062-02-01	2	12:54:07.553000	12:38:32.850000	12:24:57.426000	12:32:30.667000
2062-03-01	3	12:57:37.852000	12:35:23.775000	12:27:31.126000	12:28:07.962000
2062-04-01	4	19:58:25.025000	19:36:19.095000	19:10:35.904000	19:25:10.891000
2062-05-01	5	1900-01-02 05:20:39	1900-01-02 05:12:17	1900-01-02 03:14:20	1900-01-02 04:49:23
2062-06-01	6	1900-01-02 11:10:37	1900-01-02 10:54:50	1900-01-02 08:44:25	1900-01-02 10:29:20
2062-07-01	7	1900-01-02 12:36:18	1900-01-02 12:08:46	1900-01-02 09:57:55	1900-01-02 11:42:00
2062-08-01	8	1900-01-02 14:01:08	1900-01-02 13:19:06	1900-01-02 11:09:11	1900-01-02 12:53:48
2062-09-01	9	1900-01-02 14:28:44	1900-01-02 13:36:02	1900-01-02 11:27:57	1900-01-02 13:10:27
2062-10-01	10	1900-01-01 13:56:56	1900-01-01 13:14:15	1900-01-01 12:08:20	1900-01-01 12:46:44
2062-11-01	11	12:59:01.139000	12:29:59.315000	12:28:04.069000	12:07:39.289000
2062-12-01	12	13:03:39.046000	12:34:11.239000	12:32:25.984000	12:12:41
2063-01-01	1	13:06:26.107000	12:36:11.853000	12:33:54.613000	12:16:35.124000
2063-02-01	2	13:05:11.759000	12:33:40.822000	12:30:51.016000	12:20:21.732000
2063-03-01	3	13:02:15.206000	12:29:37.086000	12:27:30.197000	12:22:43.963000
2063-04-01	4	20:30:55.105000	19:14:37.977000	19:08:50.692000	19:14:31.008000
2063-05-01	5	1900-01-02 08:20:30	1900-01-02 03:38:13	1900-01-02 03:13:03	1900-01-02 03:59:53
2063-06-01	6	1900-01-02 14:31:12	1900-01-02 09:06:15	1900-01-02 08:39:37	1900-01-02 09:40:25
2063-07-01	7	1900-01-02 15:57:15	1900-01-02 10:15:18	1900-01-02 09:48:59	1900-01-02 10:58:10
2063-08-01	8	1900-01-02 17:20:09	1900-01-02 11:21:14	1900-01-02 10:55:30	1900-01-02 12:13:09
2063-09-01	9	1900-01-02 17:42:05	1900-01-02 11:32:54	1900-01-02 11:09:50	1900-01-02 12:35:23
2063-10-01	10	1900-01-01 15:27:19	1900-01-01 12:03:39	1900-01-01 11:53:31	1900-01-01 12:42:44
2063-11-01	11	12:53:45.138000	12:14:52.682000	12:17:32.205000	12:22:19.229000
2063-12-01	12	12:58:41.744000	12:18:53.187000	12:21:50.957000	12:27:39.842000
2064-01-01	1	13:01:09.286000	12:21:18.897000	12:24:13.901000	12:31:57.285000
2064-02-01	2	13:01:30.439000	12:21:53.799000	12:23:41.482000	12:36:22.313000
2064-03-01	3	12:57:43.092000	12:18:47.782000	12:20:14.617000	12:38:53.783000
2064-04-01	4	20:30:23.911000	18:41:43.298000	18:45:45.718000	19:47:27.633000
2064-05-01	5	1900-01-02 08:45:16	1900-01-02 01:19:04	1900-01-02 01:38:12	1900-01-02 05:54:41
2064-06-01	6	1900-01-02 14:57:54	1900-01-02 06:29:22	1900-01-02 06:52:40	1900-01-02 11:47:40
2064-07-01	7	1900-01-02 16:21:20	1900-01-02 07:34:44	1900-01-02 07:59:43	1900-01-02 13:08:07
2064-08-01	8	1900-01-02 17:41:25	1900-01-02 08:41:31	1900-01-02 09:05:24	1900-01-02 14:26:20
2064-09-01	9	1900-01-02 18:01:29	1900-01-02 09:00:24	1900-01-02 09:21:18	1900-01-02 14:49:39
2064-10-01	10	1900-01-01 15:30:00	1900-01-01 10:49:32	1900-01-01 10:58:04	1900-01-01 13:56:15
2064-11-01	11	12:38:12.411000	12:09:32.267000	12:07:51.569000	12:42:57.029000
2064-12-01	12	12:40:38.561000	12:14:49.603000	12:12:45.333000	12:49:25.165000
2065-01-01	1	12:41:32.504000	12:18:50.725000	12:16:40.965000	12:53:43.339000
2065-02-01	2	12:38:21.241000	12:22:38.748000	12:20:15.457000	12:56:21.764000
2065-03-01	3	12:34:17.594000	12:25:41.602000	12:23:02.134000	12:55:50.599000
2065-04-01	4	20:03:58.685000	18:55:32.177000	18:51:45.081000	20:08:25.970000
2065-05-01	5	1900-01-02 08:02:07	1900-01-02 01:58:23	1900-01-02 01:46:49	1900-01-02 06:42:25
2065-06-01	6	1900-01-02 14:10:34	1900-01-02 07:21:44	1900-01-02 07:03:34	1900-01-02 12:38:13
2065-07-01	7	1900-01-02 15:31:48	1900-01-02 08:37:49	1900-01-02 08:12:52	1900-01-02 13:56:54
2065-08-01	8	1900-01-02 16:50:24	1900-01-02 09:51:06	1900-01-02 09:19:18	1900-01-02 15:11:13
2065-09-01	9	1900-01-02 17:11:10	1900-01-02 10:12:38	1900-01-02 09:39:43	1900-01-02 15:27:07
2065-10-01	10	1900-01-01 14:57:47	1900-01-01 11:29:31	1900-01-01 11:14:41	1900-01-01 14:13:39
2065-11-01	11	12:22:42.029000	12:18:40.210000	12:24:14.125000	12:38:27.669000
2065-12-01	12	12:27:26.701000	12:21:52.710000	12:29:34.641000	12:38:49.543000
2066-01-01	1	12:31:07.540000	12:20:00.727000	12:33:44.158000	12:34:56.787000
2066-02-01	2	12:34:24.026000	12:16:43.794000	12:37:22.146000	12:30:00.324000
2066-03-01	3	12:35:47.457000	12:13:26.860000	12:38:19.316000	12:25:04.006000
2066-04-01	4	20:03:26.818000	19:11:36.415000	18:59:20.749000	19:28:26.129000
2066-05-01	5	1900-01-02 07:46:45	1900-01-02 04:32:32	1900-01-02 01:23:55	1900-01-02 05:22:55
2066-06-01	6	1900-01-02 13:52:41	1900-01-02 10:14:04	1900-01-02 06:38:17	1900-01-02 11:06:11
2066-07-01	7	1900-01-02 15:13:10	1900-01-02 11:29:48	1900-01-02 07:49:05	1900-01-02 12:17:38
2066-08-01	8	1900-01-02 16:29:44	1900-01-02 12:42:03	1900-01-02 08:56:16	1900-01-02 13:25:50
2066-09-01	9	1900-01-02 16:46:43	1900-01-02 12:59:34	1900-01-02 09:12:18	1900-01-02 13:39:17
2066-10-01	10	1900-01-01 14:45:11	1900-01-01 12:43:19	1900-01-01 11:02:40	1900-01-01 13:00:22
2066-11-01	11	12:22:28.777000	12:06:55.966000	12:31:34.300000	12:03:18.079000
2066-12-01	12	12:25:55.871000	12:12:03.657000	12:32:47.719000	12:08:17.269000
2067-01-01	1	12:27:21.642000	12:15:19.704000	12:29:18.142000	12:12:15.008000
2067-02-01	2	12:24:43.335000	12:17:15.567000	12:24:45.531000	12:15:55.227000
2067-03-01	3	12:21:30.472000	12:15:24.864000	12:20:13.029000	12:19:04.559000
2067-04-01	4	19:45:22.597000	19:18:12.313000	18:42:46.914000	19:02:43.658000
2067-05-01	5	1900-01-02 07:10:36	1900-01-02 04:56:41	1900-01-02 01:18:48	1900-01-02 03:07:38
2067-06-01	6	1900-01-02 13:11:25	1900-01-02 10:41:19	1900-01-02 06:26:16	1900-01-02 08:37:59
2067-07-01	7	1900-01-02 14:28:26	1900-01-02 11:57:28	1900-01-02 07:29:32	1900-01-02 09:51:00
2067-08-01	8	1900-01-02 15:41:23	1900-01-02 13:11:27	1900-01-02 08:33:03	1900-01-02 11:02:55
2067-09-01	9	1900-01-02 15:57:08	1900-01-02 13:30:54	1900-01-02 08:45:30	1900-01-02 11:23:35
2067-10-01	10	1900-01-01 14:18:55	1900-01-01 12:59:33	1900-01-01 10:33:20	1900-01-01 12:02:19
2067-11-01	11	12:17:37.315000	12:06:57.301000	12:04:46.147000	12:13:52.781000
2067-12-01	12	12:23:14.587000	12:11:25.141000	12:10:04.927000	12:19:04.990000
2068-01-01	1	12:26:49.518000	12:14:53.167000	12:13:58.254000	12:23:48.425000
2068-02-01	2	12:28:55.191000	12:18:02.170000	12:17:26.259000	12:28:59.883000
2068-03-01	3	12:28:09.859000	12:17:12.966000	12:19:40.272000	12:32:28.632000
2068-04-01	4	19:29:41.259000	19:21:51.798000	18:22:59.998000	19:24:46.263000
2068-05-01	5	1900-01-02 05:07:30	1900-01-02 05:13:41	1900-01-01 23:18:07	1900-01-02 04:11:46
2068-06-01	6	1900-01-02 10:49:50	1900-01-02 11:02:02	1900-01-02 04:15:30	1900-01-02 09:52:04
2068-07-01	7	1900-01-02 12:03:02	1900-01-02 12:20:53	1900-01-02 05:21:30	1900-01-02 11:10:30
2068-08-01	8	1900-01-02 13:13:41	1900-01-02 13:35:34	1900-01-02 06:24:50	1900-01-02 12:26:21
2068-09-01	9	1900-01-02 13:27:50	1900-01-02 13:53:39	1900-01-02 06:38:55	1900-01-02 12:47:13
2068-10-01	10	1900-01-01 12:59:46	1900-01-01 13:12:06	1900-01-01 09:32:23	1900-01-01 12:51:14
2068-11-01	11	12:16:28.127000	12:10:01.971000	12:07:47.316000	12:35:07.990000
2068-12-01	12	12:21:38.939000	12:14:15.664000	12:10:41.350000	12:41:13.581000
2069-01-01	1	12:25:08.081000	12:16:42.219000	12:09:26.955000	12:44:56.823000
2069-02-01	2	12:27:38.706000	12:14:59.937000	12:06:55.620000	12:45:23.807000
2069-03-01	3	12:25:53.054000	12:11:23.806000	12:05:47.543000	12:43:25.098000
2069-04-01	4	19:10:28.802000	19:18:00.367000	18:11:07.268000	19:41:39.834000
2069-05-01	5	1900-01-02 03:29:14	1900-01-02 05:22:46	1900-01-01 23:21:01	1900-01-02 05:06:37
2069-06-01	6	1900-01-02 08:58:48	1900-01-02 11:09:19	1900-01-02 04:17:12	1900-01-02 10:49:24
2069-07-01	7	1900-01-02 10:10:10	1900-01-02 12:22:59	1900-01-02 05:19:33	1900-01-02 12:04:44
2069-08-01	8	1900-01-02 11:21:00	1900-01-02 13:34:05	1900-01-02 06:20:21	1900-01-02 13:20:07
2069-09-01	9	1900-01-02 11:42:51	1900-01-02 13:50:38	1900-01-02 06:35:30	1900-01-02 13:41:37
2069-10-01	10	1900-01-01 12:21:57	1900-01-01 13:09:26	1900-01-01 09:28:31	1900-01-01 13:18:55
2069-11-01	11	12:31:26.530000	12:05:13.063000	12:02:21.644000	12:35:04.540000
2069-12-01	12	12:36:57.983000	12:09:27.018000	12:08:10.242000	12:42:04.986000
2070-01-01	1	12:41:27.432000	12:12:18.133000	12:11:56.732000	12:46:58.370000
2070-02-01	2	12:45:48.372000	12:13:51.328000	12:14:22.053000	12:50:38.791000
2070-03-01	3	12:49:35.693000	12:11:00.830000	12:13:09.458000	12:53:17.997000
2070-04-01	4	19:33:23.596000	19:01:34.017000	18:07:53.671000	19:56:19.111000
2070-05-01	5	1900-01-02 03:36:21	1900-01-02 03:48:49	1900-01-01 22:30:07	1900-01-02 05:30:37
2070-06-01	6	1900-01-02 09:03:26	1900-01-02 09:22:43	1900-01-02 03:18:51	1900-01-02 11:19:08
2070-07-01	7	1900-01-02 10:14:26	1900-01-02 10:34:22	1900-01-02 04:20:23	1900-01-02 12:40:05
2070-08-01	8	1900-01-02 11:21:53	1900-01-02 11:45:31	1900-01-02 05:20:49	1900-01-02 13:59:16
2070-09-01	9	1900-01-02 11:39:22	1900-01-02 12:07:00	1900-01-02 05:34:24	1900-01-02 14:23:50
2070-10-01	10	1900-01-01 12:28:04	1900-01-01 12:20:30	1900-01-01 08:57:23	1900-01-01 13:46:12
2070-11-01	11	12:52:45.882000	12:10:20.429000	12:03:02.399000	12:46:06.467000
2070-12-01	12	12:56:38.516000	12:16:36.075000	12:08:29.545000	12:51:38.608000
2071-01-01	1	12:58:25.562000	12:21:37.389000	12:12:41.262000	12:55:47.124000
2071-02-01	2	12:55:45.861000	12:26:00.723000	12:16:17.832000	12:59:47.853000
2071-03-01	3	12:52:39.160000	12:29:29.054000	12:18:37.550000	13:02:27.578000
2071-04-01	4	19:19:46.117000	19:13:10.973000	18:08:04.365000	20:28:21.910000
2071-05-01	5	1900-01-02 02:12:00	1900-01-02 03:15:19	1900-01-01 22:01:19	1900-01-02 07:54:20
2071-06-01	6	1900-01-02 07:22:46	1900-01-02 08:47:45	1900-01-02 02:50:01	1900-01-02 14:03:42
2071-07-01	7	1900-01-02 08:27:34	1900-01-02 10:04:47	1900-01-02 03:55:03	1900-01-02 15:31:39
2071-08-01	8	1900-01-02 09:31:18	1900-01-02 11:19:20	1900-01-02 04:58:02	1900-01-02 16:58:46
2071-09-01	9	1900-01-02 09:45:45	1900-01-02 11:44:14	1900-01-02 05:15:05	1900-01-02 17:28:15
2071-10-01	10	1900-01-01 11:29:06	1900-01-01 12:25:05	1900-01-01 08:57:28	1900-01-01 15:28:13
2071-11-01	11	12:50:32.862000	12:36:36.180000	12:15:12.411000	13:01:21.714000
2071-12-01	12	12:56:46.100000	12:42:42.620000	12:20:22.378000	13:07:24.636000
2072-01-01	1	13:01:07.150000	12:47:19.155000	12:24:01.435000	13:12:02.429000
2072-02-01	2	13:04:12.631000	12:51:10.648000	12:26:34.270000	13:15:34.721000
2072-03-01	3	13:06:24.325000	12:53:13.973000	12:24:51.333000	13:17:55.537000
2072-04-01	4	19:15:39	19:57:56.188000	18:30:20.307000	21:15:50.178000
2072-05-01	5	1900-01-02 00:35:01	1900-01-02 05:48:09	1900-01-01 23:38:52	1900-01-02 11:16:47
2072-06-01	6	1900-01-02 05:35:21	1900-01-02 11:36:37	1900-01-02 04:38:06	1900-01-02 17:55:22
2072-07-01	7	1900-01-02 06:41:54	1900-01-02 12:55:11	1900-01-02 05:44:36	1900-01-02 19:32:17
2072-08-01	8	1900-01-02 07:47:01	1900-01-02 14:13:18	1900-01-02 06:48:42	1900-01-02 21:05:49
2072-09-01	9	1900-01-02 08:03:15	1900-01-02 14:36:07	1900-01-02 07:04:24	1900-01-02 21:34:44
2072-10-01	10	1900-01-01 10:45:02	1900-01-01 14:02:09	1900-01-01 09:54:25	1900-01-01 17:36:30
2072-11-01	11	13:04:15.904000	13:02:34.035000	12:23:14.021000	13:13:34.437000
2072-12-01	12	13:09:35.811000	13:09:30.756000	12:28:04.863000	13:19:48.326000
2073-01-01	1	13:13:52.059000	13:14:34.229000	12:31:03.782000	13:23:59.071000
2073-02-01	2	13:17:52.066000	13:18:24.113000	12:31:14.229000	13:27:15.283000
2073-03-01	3	13:19:41.793000	13:20:44.321000	12:28:18.080000	13:29:04.773000
2073-04-01	4	19:28:10.463000	20:29:53.341000	18:32:47.156000	22:00:50.507000
2073-05-01	5	1900-01-02 00:51:28	1900-01-02 06:42:37	1900-01-01 23:41:09	1900-01-02 14:47:25
2073-06-01	6	1900-01-02 05:54:19	1900-01-02 12:35:11	1900-01-02 04:39:06	1900-01-02 21:48:43
2073-07-01	7	1900-01-02 07:01:59	1900-01-02 13:54:56	1900-01-02 05:43:19	1900-01-02 23:25:15
2073-08-01	8	1900-01-02 08:07:22	1900-01-02 15:13:21	1900-01-02 06:43:47	1900-01-03 00:58:09
2073-09-01	9	1900-01-02 08:25:51	1900-01-02 15:35:52	1900-01-02 06:55:46	1900-01-03 01:23:04
2073-10-01	10	1900-01-01 11:03:15	1900-01-01 14:35:01	1900-01-01 09:44:45	1900-01-01 19:38:52
2073-11-01	11	13:20:32.087000	13:16:04.243000	12:17:48.442000	13:28:58.878000
2073-12-01	12	13:25:53.528000	13:22:18.563000	12:21:11.811000	13:34:51.239000
2074-01-01	1	13:29:14.283000	13:26:40.288000	12:20:27.416000	13:39:18.234000
2074-02-01	2	13:29:11.484000	13:29:47.234000	12:16:29.491000	13:42:59.930000
2074-03-01	3	13:25:42.908000	13:31:56.708000	12:12:31.047000	13:45:22.558000
2074-04-01	4	19:34:50.603000	20:47:18.259000	18:03:19.874000	22:20:36.332000
2074-05-01	5	1900-01-02 01:07:26	1900-01-02 07:27:16	1900-01-01 22:09:30	1900-01-02 15:20:55
2074-06-01	6	1900-01-02 06:10:47	1900-01-02 13:27:17	1900-01-02 02:56:31	1900-01-02 22:22:50
2074-07-01	7	1900-01-02 07:17:28	1900-01-02 14:51:13	1900-01-02 03:59:12	1900-01-02 23:58:03
2074-08-01	8	1900-01-02 08:20:27	1900-01-02 16:12:08	1900-01-02 05:00:05	1900-01-03 01:35:47
2074-09-01	9	1900-01-02 08:37:59	1900-01-02 16:34:50	1900-01-02 05:15:02	1900-01-03 02:06:04
2074-10-01	10	1900-01-01 11:11:20	1900-01-01 15:12:47	1900-01-01 08:47:46	1900-01-01 20:05:29
2074-11-01	11	13:18:08.155000	13:25:22.858000	12:00:01.145000	13:40:07.240000
2074-12-01	12	13:22:12.807000	13:29:00.589000	12:05:22.527000	13:46:24.862000
2075-01-01	1	13:24:12.694000	13:30:38.002000	12:09:03.704000	13:50:45.949000
2075-02-01	2	13:22:30.809000	13:28:05.408000	12:11:50.571000	13:54:19.555000
2075-03-01	3	13:18:31.689000	13:24:44.083000	12:13:11.464000	13:56:40.147000
2075-04-01	4	19:31:47.433000	20:57:43.628000	18:09:48.440000	22:43:44.004000
2075-05-01	5	1900-01-02 01:22:52	1900-01-02 09:08:26	1900-01-01 22:40:55	1900-01-02 16:44:34
2075-06-01	6	1900-01-02 06:25:13	1900-01-02 15:19:19	1900-01-02 03:33:16	1900-01-03 00:05:26
2075-07-01	7	1900-01-02 07:29:29	1900-01-02 16:41:53	1900-01-02 04:36:43	1900-01-03 01:51:48
2075-08-01	8	1900-01-02 08:31:15	1900-01-02 18:01:43	1900-01-02 05:36:31	1900-01-03 03:32:59
2075-09-01	9	1900-01-02 08:43:50	1900-01-02 18:21:22	1900-01-02 05:49:38	1900-01-03 04:01:52
2075-10-01	10	1900-01-01 11:03:51	1900-01-01 16:00:53	1900-01-01 09:05:16	1900-01-01 21:05:03
2075-11-01	11	13:05:25.087000	13:18:09.524000	11:58:08.424000	13:45:09.826000
2075-12-01	12	13:09:27.294000	13:22:41.742000	11:58:47.722000	13:48:24.986000
2076-01-01	1	13:11:50.035000	13:25:09.716000	11:55:07.808000	13:49:04.926000
2076-02-01	2	13:10:25.696000	13:24:42.939000	11:51:34.798000	13:45:35.117000
2076-03-01	3	13:06:17.167000	13:20:29.942000	11:48:01.813000	13:41:39.789000
2076-04-01	4	19:11:58.446000	20:51:39.044000	17:43:50.574000	22:55:41.196000
2076-05-01	5	1900-01-02 00:29:27	1900-01-02 08:55:01	1900-01-01 22:09:13	1900-01-02 19:10:39
2076-06-01	6	1900-01-02 05:26:54	1900-01-02 15:01:57	1900-01-02 02:55:03	1900-01-03 02:45:20
2076-07-01	7	1900-01-02 06:30:07	1900-01-02 16:20:41	1900-01-02 03:53:18	1900-01-03 04:27:40
2076-08-01	8	1900-01-02 07:30:38	1900-01-02 17:36:59	1900-01-02 04:50:27	1900-01-03 06:10:11
2076-09-01	9	1900-01-02 07:43:25	1900-01-02 17:54:56	1900-01-02 05:04:14	1900-01-03 06:38:39
2076-10-01	10	1900-01-01 10:28:12	1900-01-01 15:39:30	1900-01-01 08:29:51	1900-01-01 22:17:11
2076-11-01	11	12:51:30.014000	13:05:22.777000	11:39:42.573000	13:29:38.616000
2076-12-01	12	12:54:49.030000	13:10:27.879000	11:44:09.066000	13:34:59.815000
2077-01-01	1	12:57:06.573000	13:14:03.529000	11:47:07.799000	13:38:48.011000
2077-02-01	2	12:56:46.975000	13:17:00.002000	11:46:32.817000	13:41:37.842000
2077-03-01	3	12:52:45.295000	13:17:55.862000	11:42:50.322000	13:43:05.977000
2077-04-01	4	18:53:15.990000	20:40:19.054000	17:13:31.118000	23:05:00.987000
2077-05-01	5	1900-01-01 23:45:23	1900-01-02 08:00:42	1900-01-01 19:42:29	1900-01-02 19:53:53
2077-06-01	6	1900-01-02 04:39:31	1900-01-02 14:03:47	1900-01-02 00:11:54	1900-01-03 03:38:02
2077-07-01	7	1900-01-02 05:43:29	1900-01-02 15:24:16	1900-01-02 01:10:07	1900-01-03 05:24:52
2077-08-01	8	1900-01-02 06:44:43	1900-01-02 16:41:09	1900-01-02 02:15:02	1900-01-03 07:07:18
2077-09-01	9	1900-01-02 06:58:43	1900-01-02 16:58:49	1900-01-02 02:34:17	1900-01-03 07:35:36
2077-10-01	10	1900-01-01 09:59:39	1900-01-01 15:12:29	1900-01-01 07:20:22	1900-01-01 22:43:09
2077-11-01	11	12:38:57.317000	13:04:04.861000	11:40:00.930000	13:28:46.083000
2077-12-01	12	12:42:39.685000	13:08:15.475000	11:46:21.571000	13:33:33.226000
2078-01-01	1	12:45:08.921000	13:10:41.587000	11:51:33.341000	13:37:20.868000
2078-02-01	2	12:44:20.413000	13:09:12.269000	11:56:32.333000	13:41:00.731000
2078-03-01	3	12:40:32.210000	13:05:41.594000	12:01:10.747000	13:43:44.959000
2078-04-01	4	18:40:46.697000	20:23:17.502000	17:53:30.113000	23:17:04.969000
2078-05-01	5	1900-01-01 23:30:32	1900-01-02 07:23:08	1900-01-01 21:51:04	1900-01-02 20:49:47
2078-06-01	6	1900-01-02 04:24:00	1900-01-02 13:23:36	1900-01-02 02:44:51	1900-01-03 04:39:31
2078-07-01	7	1900-01-02 05:26:57	1900-01-02 14:43:25	1900-01-02 03:56:18	1900-01-03 06:25:20
2078-08-01	8	1900-01-02 06:28:48	1900-01-02 15:58:35	1900-01-02 05:05:36	1900-01-03 08:09:45
2078-09-01	9	1900-01-02 06:48:15	1900-01-02 16:15:02	1900-01-02 05:28:12	1900-01-03 08:40:48
2078-10-01	10	1900-01-01 09:55:38	1900-01-01 14:45:51	1900-01-01 08:53:21	1900-01-01 23:21:52
2078-11-01	11	12:38:51.249000	12:55:15.414000	11:58:06.765000	13:40:17.215000
2078-12-01	12	12:45:13.769000	12:58:37.369000	12:02:25.445000	13:47:00.756000
2079-01-01	1	12:50:20.949000	12:59:42.236000	12:02:15.707000	13:51:31.328000
2079-02-01	2	12:55:21.964000	12:56:19.091000	11:59:22.975000	13:55:00.014000
2079-03-01	3	12:59:57.080000	12:52:00.579000	11:56:30.213000	13:57:57.810000
2079-04-01	4	19:06:44.814000	20:04:22.339000	18:13:43.453000	23:28:51.002000
2079-05-01	5	1900-01-02 00:06:22	1900-01-02 06:37:39	1900-01-02 00:23:41	1900-01-02 20:53:55
2079-06-01	6	1900-01-02 05:06:15	1900-01-02 12:27:40	1900-01-02 05:36:40	1900-01-03 04:46:55
2079-07-01	7	1900-01-02 06:15:04	1900-01-02 13:40:37	1900-01-02 06:49:18	1900-01-03 06:37:57
2079-08-01	8	1900-01-02 07:21:56	1900-01-02 14:52:09	1900-01-02 07:59:44	1900-01-03 08:24:44
2079-09-01	9	1900-01-02 07:41:52	1900-01-02 15:06:46	1900-01-02 08:20:53	1900-01-03 08:55:40
2079-10-01	10	1900-01-01 10:35:19	1900-01-01 14:04:50	1900-01-01 10:18:14	1900-01-01 23:36:20
2079-11-01	11	13:04:02.496000	12:41:07.133000	11:52:42.516000	13:51:54.668000
2079-12-01	12	13:09:01.429000	12:45:10.932000	11:57:11.673000	13:58:05.499000
2080-01-01	1	13:12:25.013000	12:47:44.716000	11:58:55.193000	14:02:14.501000
2080-02-01	2	13:12:01.352000	12:48:18.330000	11:55:36.663000	14:05:39.230000
2080-03-01	3	13:09:35.494000	12:44:46.730000	11:51:40.537000	14:08:13.964000
2080-04-01	4	19:28:17.157000	19:35:49.815000	18:22:46.682000	23:51:52.147000
2080-05-01	5	1900-01-02 01:41:58	1900-01-02 04:23:42	1900-01-02 01:40:43	1900-01-02 22:18:06
2080-06-01	6	1900-01-02 06:53:15	1900-01-02 09:52:48	1900-01-02 07:00:58	1900-01-03 06:18:00
2080-07-01	7	1900-01-02 08:03:45	1900-01-02 11:00:32	1900-01-02 08:10:52	1900-01-03 08:06:22
2080-08-01	8	1900-01-02 09:11:13	1900-01-02 12:06:25	1900-01-02 09:16:46	1900-01-03 09:51:54
2080-09-01	9	1900-01-02 09:29:41	1900-01-02 12:20:28	1900-01-02 09:32:02	1900-01-03 10:19:26
2080-10-01	10	1900-01-01 11:29:20	1900-01-01 12:39:35	1900-01-01 10:47:14	1900-01-02 00:21:42
2080-11-01	11	13:08:24.436000	12:37:32.113000	11:41:43.959000	13:59:00.882000
2080-12-01	12	13:13:00.844000	12:42:56.775000	11:46:26.317000	14:04:57.871000
2081-01-01	1	13:15:54.235000	12:46:38.501000	11:49:56.004000	14:09:05.652000
2081-02-01	2	13:15:58.188000	12:49:40.085000	11:52:10.486000	14:12:08.135000
2081-03-01	3	13:11:55.614000	12:49:08.696000	11:49:49.670000	14:13:49.645000
2081-04-01	4	19:31:56.439000	19:11:34.192000	18:17:57.646000	23:56:42.179000
2081-05-01	5	1900-01-02 01:55:19	1900-01-02 01:43:19	1900-01-02 01:20:22	1900-01-02 22:15:16
2081-06-01	6	1900-01-02 07:06:58	1900-01-02 06:51:57	1900-01-02 06:39:31	1900-01-03 06:11:57
2081-07-01	7	1900-01-02 08:15:33	1900-01-02 07:56:17	1900-01-02 07:50:35	1900-01-03 07:58:02
2081-08-01	8	1900-01-02 09:20:32	1900-01-02 09:00:14	1900-01-02 08:59:03	1900-01-03 09:41:53
2081-09-01	9	1900-01-02 09:34:44	1900-01-02 09:16:48	1900-01-02 09:17:25	1900-01-03 10:08:25
2081-10-01	10	1900-01-01 11:24:25	1900-01-01 11:11:26	1900-01-01 10:42:21	1900-01-02 00:15:51
2081-11-01	11	12:53:09.868000	12:46:07.239000	11:45:39.710000	14:02:45.733000
2081-12-01	12	12:56:32.832000	12:51:05.644000	11:51:09.157000	14:08:22.646000
2082-01-01	1	12:58:01.745000	12:54:09.782000	11:55:41.025000	14:12:16.893000
2082-02-01	2	12:56:23.415000	12:55:12.813000	11:59:26.805000	14:15:17.658000
2082-03-01	3	12:52:13.257000	12:52:23.695000	12:01:03.086000	14:16:51.486000
2082-04-01	4	19:17:44.291000	18:57:20.453000	18:34:41.035000	23:55:51.843000
2082-05-01	5	1900-01-02 02:09:47	1900-01-02 00:03:05	1900-01-02 01:59:42	1900-01-02 21:56:59
2082-06-01	6	1900-01-02 07:24:39	1900-01-02 04:58:07	1900-01-02 07:23:41	1900-01-03 05:50:57
2082-07-01	7	1900-01-02 08:33:32	1900-01-02 06:00:47	1900-01-02 08:37:35	1900-01-03 07:37:03
2082-08-01	8	1900-01-02 09:43:34	1900-01-02 07:02:29	1900-01-02 09:54:36	1900-01-03 09:18:34
2082-09-01	9	1900-01-02 09:59:55	1900-01-02 07:21:47	1900-01-02 10:21:51	1900-01-03 09:43:39
2082-10-01	10	1900-01-01 11:29:19	1900-01-01 10:22:06	1900-01-01 11:26:29	1900-01-02 00:07:22
2082-11-01	11	12:41:04.426000	12:55:34.544000	12:03:13.151000	14:07:07.834000
2082-12-01	12	12:45:16.248000	13:01:54.779000	12:10:06.735000	14:12:54.920000
2083-01-01	1	12:47:53.377000	13:06:44.650000	12:15:28.821000	14:17:04.614000
2083-02-01	2	12:48:21.700000	13:10:27.212000	12:20:21.639000	14:20:28.478000
2083-03-01	3	12:44:53.035000	13:12:45.676000	12:24:25.392000	14:23:17.697000
2083-04-01	4	19:06:53.436000	19:16:21.513000	19:25:55.675000	23:56:41.667000
2083-05-01	5	1900-01-02 01:40:25	1900-01-02 00:13:21	1900-01-02 04:56:22	1900-01-02 21:32:24
2083-06-01	6	1900-01-02 06:54:02	1900-01-02 05:11:08	1900-01-02 10:50:49	1900-01-03 05:21:02
2083-07-01	7	1900-01-02 08:05:37	1900-01-02 06:17:15	1900-01-02 12:20:33	1900-01-03 07:05:25
2083-08-01	8	1900-01-02 09:14:39	1900-01-02 07:19:52	1900-01-02 13:49:11	1900-01-03 08:45:00
2083-09-01	9	1900-01-02 09:34:38	1900-01-02 07:37:18	1900-01-02 14:18:49	1900-01-03 09:08:00
2083-10-01	10	1900-01-01 11:21:37	1900-01-01 10:35:55	1900-01-01 13:36:27	1900-01-01 23:53:49
2083-11-01	11	12:41:49.184000	13:10:26.418000	12:26:04.524000	14:14:30.252000
2083-12-01	12	12:47:15.003000	13:14:36.458000	12:31:30.525000	14:19:51.190000
2084-01-01	1	12:51:03	13:17:02.418000	12:35:06.440000	14:23:19.099000
2084-02-01	2	12:54:08.482000	13:15:16.305000	12:34:48.556000	14:25:48.098000
2084-03-01	3	12:53:48.047000	13:12:09.532000	12:32:22.120000	14:26:07.240000
2084-04-01	4	19:30:25.771000	19:18:27.170000	20:29:08.359000	23:50:12.345000
2084-05-01	5	1900-01-02 03:10:40	1900-01-02 00:35:08	1900-01-02 10:30:48	1900-01-02 20:49:55
2084-06-01	6	1900-01-02 08:34:43	1900-01-02 05:34:59	1900-01-02 17:04:14	1900-01-03 04:28:55
2084-07-01	7	1900-01-02 09:45:32	1900-01-02 06:41:06	1900-01-02 18:35:46	1900-01-03 06:07:06
2084-08-01	8	1900-01-02 10:54:52	1900-01-02 07:47:46	1900-01-02 20:04:29	1900-01-03 07:40:19
2084-09-01	9	1900-01-02 11:16:06	1900-01-02 08:08:22	1900-01-02 20:29:24	1900-01-03 07:58:52
2084-10-01	10	1900-01-01 12:17:54	1900-01-01 10:54:42	1900-01-01 16:41:04	1900-01-01 23:16:52
2084-11-01	11	12:55:40.185000	13:09:49.299000	12:29:29.261000	14:12:21.142000
2084-12-01	12	13:00:36.559000	13:16:27.161000	12:34:31.310000	14:15:57.606000
2085-01-01	1	13:03:53.717000	13:20:22.725000	12:37:27.370000	14:17:12.161000
2085-02-01	2	13:04:49.458000	13:23:20.829000	12:37:16.023000	14:13:34.653000
2085-03-01	3	13:02:03.212000	13:25:39.930000	12:33:34.082000	14:09:09.035000
2085-04-01	4	19:37:11.715000	19:52:44.595000	20:41:04.957000	23:03:03.414000
2085-05-01	5	1900-01-02 03:08:36	1900-01-02 02:46:22	1900-01-02 11:36:00	1900-01-02 17:41:26
2085-06-01	6	1900-01-02 08:29:42	1900-01-02 08:10:56	1900-01-02 18:11:30	1900-01-03 00:53:45
2085-07-01	7	1900-01-02 09:39:09	1900-01-02 09:29:45	1900-01-02 19:35:44	1900-01-03 02:22:45
2085-08-01	8	1900-01-02 10:47:01	1900-01-02 10:48:47	1900-01-02 20:54:50	1900-01-03 03:47:59
2085-09-01	9	1900-01-02 11:05:15	1900-01-02 11:17:06	1900-01-02 21:08:07	1900-01-03 04:02:40
2085-10-01	10	1900-01-01 12:14:16	1900-01-01 12:32:58	1900-01-01 16:51:49	1900-01-01 21:04:15
2085-11-01	11	13:03:25.111000	13:22:18.238000	12:13:06.194000	13:48:07.001000
2085-12-01	12	13:08:57.126000	13:27:24.979000	12:09:26.005000	13:53:03.661000
2086-01-01	1	13:12:39.641000	13:31:35.120000	12:04:41.282000	13:55:43.898000
2086-02-01	2	13:14:21.915000	13:35:26.419000	11:59:22.059000	13:56:58.635000
2086-03-01	3	13:11:36.117000	13:38:24.380000	11:54:03.025000	13:54:00.962000
2086-04-01	4	19:34:42.859000	20:49:24.618000	19:29:36.517000	22:08:43.092000
2086-05-01	5	1900-01-02 02:11:23	1900-01-02 07:13:03	1900-01-02 07:54:01	1900-01-02 13:42:33
2086-06-01	6	1900-01-02 07:24:10	1900-01-02 13:18:04	1900-01-02 13:56:48	1900-01-02 20:23:18
2086-07-01	7	1900-01-02 08:31:58	1900-01-02 14:51:14	1900-01-02 15:07:33	1900-01-02 21:46:09
2086-08-01	8	1900-01-02 09:38:11	1900-01-02 16:22:36	1900-01-02 16:13:26	1900-01-02 23:06:02
2086-09-01	9	1900-01-02 09:54:53	1900-01-02 16:54:56	1900-01-02 16:20:02	1900-01-02 23:20:38
2086-10-01	10	1900-01-01 11:39:58	1900-01-01 15:26:58	1900-01-01 14:01:35	1900-01-01 18:33:22
2086-11-01	11	13:04:36.329000	13:34:23.735000	11:29:07.352000	13:29:05.382000
2086-12-01	12	13:10:20.147000	13:39:16.676000	11:33:02.557000	13:34:35.749000
2087-01-01	1	13:14:07.185000	13:41:49.240000	11:35:55.176000	13:38:50.481000
2087-02-01	2	13:16:45.695000	13:39:37.490000	11:38:09.754000	13:42:53.013000
2087-03-01	3	13:17:19.195000	13:35:50.946000	11:35:21.173000	13:45:50.762000
2087-04-01	4	19:41:25.644000	21:40:55.078000	18:16:12.468000	21:35:28.463000
2087-05-01	5	1900-01-02 02:23:57	1900-01-02 12:30:03	1900-01-02 02:17:47	1900-01-02 10:55:02
2087-06-01	6	1900-01-02 07:40:00	1900-01-02 19:15:32	1900-01-02 07:41:25	1900-01-02 17:17:41
2087-07-01	7	1900-01-02 08:51:09	1900-01-02 20:53:26	1900-01-02 08:48:52	1900-01-02 18:40:27
2087-08-01	8	1900-01-02 10:01:41	1900-01-02 22:27:22	1900-01-02 09:54:44	1900-01-02 20:01:24
2087-09-01	9	1900-01-02 10:20:32	1900-01-02 22:52:46	1900-01-02 10:07:22	1900-01-02 20:21:00
2087-10-01	10	1900-01-01 12:00:20	1900-01-01 18:17:31	1900-01-01 10:53:24	1900-01-01 17:09:34
2087-11-01	11	13:17:01.290000	13:18:59.839000	11:20:58.061000	13:32:28.561000
2087-12-01	12	13:23:01.759000	13:22:01.676000	11:25:02.945000	13:38:14.663000
2088-01-01	1	13:27:41.144000	13:23:27.983000	11:27:32.743000	13:42:22.596000
2088-02-01	2	13:31:51.070000	13:22:06.515000	11:26:22.208000	13:46:03.182000
2088-03-01	3	13:35:02.370000	13:17:18.140000	11:23:19.839000	13:47:50.616000
2088-04-01	4	20:10:38.961000	21:53:48.302000	17:43:12.239000	21:33:59.751000
2088-05-01	5	1900-01-02 03:37:53	1900-01-02 15:13:19	1900-01-02 00:00:37	1900-01-02 10:41:46
2088-06-01	6	1900-01-02 09:01:55	1900-01-02 22:16:29	1900-01-02 05:06:57	1900-01-02 17:03:48
2088-07-01	7	1900-01-02 10:16:51	1900-01-02 23:49:54	1900-01-02 06:11:22	1900-01-02 18:28:05
2088-08-01	8	1900-01-02 11:34:01	1900-01-03 01:19:58	1900-01-02 07:13:32	1900-01-02 19:50:11
2088-09-01	9	1900-01-02 12:05:25	1900-01-03 01:42:00	1900-01-02 07:26:34	1900-01-02 20:10:42
2088-10-01	10	1900-01-01 13:14:38	1900-01-01 19:36:55	1900-01-01 09:27:36	1900-01-01 17:08:18
2088-11-01	11	13:52:35.229000	13:02:51.949000	11:15:38.018000	13:41:35.667000
2088-12-01	12	13:59:11.866000	13:06:53.015000	11:21:03.741000	13:48:33.541000
2089-01-01	1	14:04:53.306000	13:09:58.197000	11:24:46.974000	13:54:03.592000
2089-02-01	2	14:10:00.803000	13:12:41.744000	11:26:10.393000	13:58:36.521000
2089-03-01	3	14:14:14.471000	13:11:02.232000	11:23:07.225000	14:02:40.957000
2089-04-01	4	21:13:42.290000	21:45:22.554000	17:18:57.485000	21:53:38.714000
2089-05-01	5	1900-01-02 06:30:37	1900-01-02 14:46:35	1900-01-01 21:44:15	1900-01-02 11:17:55
2089-06-01	6	1900-01-02 12:18:21	1900-01-02 21:44:10	1900-01-02 02:30:12	1900-01-02 17:44:53
2089-07-01	7	1900-01-02 13:42:26	1900-01-02 23:13:30	1900-01-02 03:28:44	1900-01-02 19:12:52
2089-08-01	8	1900-01-02 15:10:32	1900-01-03 00:38:45	1900-01-02 04:25:46	1900-01-02 20:39:49
2089-09-01	9	1900-01-02 15:44:48	1900-01-03 00:58:15	1900-01-02 04:38:10	1900-01-02 21:05:23
2089-10-01	10	1900-01-01 15:25:08	1900-01-01 19:17:07	1900-01-01 08:07:59	1900-01-01 17:39:54
2089-11-01	11	14:32:55.381000	13:09:06.091000	11:16:46.277000	13:51:40.272000
2089-12-01	12	14:39:26.841000	13:14:15.635000	11:22:44.258000	13:57:24.816000
2090-01-01	1	14:43:53.359000	13:17:48.198000	11:27:25.446000	14:01:33.560000
2090-02-01	2	14:46:58.929000	13:20:00.800000	11:31:33.417000	14:05:00.346000
2090-03-01	3	14:46:56.665000	13:17:46.918000	11:34:04.756000	14:07:26.368000
2090-04-01	4	22:25:22.098000	21:28:53.330000	17:16:47.464000	22:13:19.558000
2090-05-01	5	1900-01-02 11:02:15	1900-01-02 12:36:54	1900-01-01 20:33:34	1900-01-02 12:58:43
2090-06-01	6	1900-01-02 17:25:29	1900-01-02 19:14:50	1900-01-02 01:12:23	1900-01-02 19:43:24
2090-07-01	7	1900-01-02 18:58:28	1900-01-02 20:40:06	1900-01-02 02:14:06	1900-01-02 21:19:19
2090-08-01	8	1900-01-02 20:26:53	1900-01-02 22:04:01	1900-01-02 03:15:33	1900-01-02 22:51:49
2090-09-01	9	1900-01-02 20:53:51	1900-01-02 22:22:33	1900-01-02 03:32:08	1900-01-02 23:18:47
2090-10-01	10	1900-01-01 18:01:29	1900-01-01 17:59:02	1900-01-01 07:44:23	1900-01-01 18:49:30
2090-11-01	11	14:43:07.351000	13:15:31.162000	11:34:41.605000	13:55:18.046000
2090-12-01	12	14:46:58.937000	13:22:05.637000	11:41:13.719000	13:59:53.694000
2091-01-01	1	14:45:14.033000	13:26:36.762000	11:46:45.303000	14:02:40.978000
2091-02-01	2	14:41:31.656000	13:29:51.765000	11:51:28.785000	14:03:00.754000
2091-03-01	3	14:36:47.854000	13:31:13.486000	11:54:58.256000	13:59:20.025000
2091-04-01	4	22:45:16.262000	21:18:03.021000	17:49:16.394000	22:37:29.806000
2091-05-01	5	1900-01-02 13:47:00	1900-01-02 10:32:22	1900-01-01 21:52:24	1900-01-02 16:01:23
2091-06-01	6	1900-01-02 20:28:19	1900-01-02 16:52:53	1900-01-02 02:42:27	1900-01-02 23:06:57
2091-07-01	7	1900-01-02 21:58:43	1900-01-02 18:14:42	1900-01-02 03:48:52	1900-01-03 00:42:04
2091-08-01	8	1900-01-02 23:25:38	1900-01-02 19:30:58	1900-01-02 04:55:26	1900-01-03 02:15:47
2091-09-01	9	1900-01-02 23:45:30	1900-01-02 19:44:59	1900-01-02 05:18:12	1900-01-03 02:40:27
2091-10-01	10	1900-01-01 19:13:35	1900-01-01 16:40:29	1900-01-01 08:50:29	1900-01-01 20:24:04
2091-11-01	11	14:15:56.715000	13:16:44.289000	12:00:03.797000	13:44:01.804000
2091-12-01	12	14:17:35.070000	13:19:33.474000	12:07:55.855000	13:50:14.240000
2092-01-01	1	14:14:20.873000	13:17:21.117000	12:13:49.791000	13:54:43.410000
2092-02-01	2	14:08:46.831000	13:13:08.940000	12:18:34.328000	13:58:04.085000
2092-03-01	3	14:03:12.945000	13:08:56.817000	12:22:39.529000	13:59:09.548000
2092-04-01	4	22:15:27.653000	20:30:05.980000	18:36:28.242000	22:40:21.341000
2092-05-01	5	1900-01-02 13:36:22	1900-01-02 07:43:54	1900-01-02 00:19:34	1900-01-02 16:14:37
2092-06-01	6	1900-01-02 20:13:57	1900-01-02 13:38:43	1900-01-02 05:33:10	1900-01-02 23:26:05
2092-07-01	7	1900-01-02 21:36:07	1900-01-02 14:51:33	1900-01-02 06:50:42	1900-01-03 01:05:31
2092-08-01	8	1900-01-02 22:53:06	1900-01-02 16:02:13	1900-01-02 08:05:33	1900-01-03 02:41:03
2092-09-01	9	1900-01-02 23:04:27	1900-01-02 16:15:13	1900-01-02 08:30:29	1900-01-03 03:05:57
2092-10-01	10	1900-01-01 18:28:24	1900-01-01 14:48:26	1900-01-01 10:41:50	1900-01-01 20:36:25
2092-11-01	11	13:35:18.877000	12:58:01.981000	12:22:18.216000	13:41:09.785000
2092-12-01	12	13:37:39.638000	13:01:43.631000	12:26:18.628000	13:46:10.230000
2093-01-01	1	13:38:21.204000	13:03:43.877000	12:26:58.424000	13:49:48.464000
2093-02-01	2	13:38:34.835000	13:03:00.639000	12:26:16.567000	13:52:48.983000
2093-03-01	3	13:34:37.941000	12:58:52.060000	12:23:51.604000	13:53:54.610000
2093-04-01	4	21:12:31.804000	19:50:37.359000	19:19:37.285000	22:51:33.297000
2093-05-01	5	1900-01-02 09:51:13	1900-01-02 04:44:00	1900-01-02 04:33:06	1900-01-02 17:43:37
2093-06-01	6	1900-01-02 16:02:14	1900-01-02 10:12:47	1900-01-02 10:16:06	1900-01-03 01:01:24
2093-07-01	7	1900-01-02 17:20:50	1900-01-02 11:18:10	1900-01-02 11:34:23	1900-01-03 02:34:56
2093-08-01	8	1900-01-02 18:39:23	1900-01-02 12:25:07	1900-01-02 12:53:38	1900-01-03 04:05:31
2093-09-01	9	1900-01-02 18:58:56	1900-01-02 12:42:39	1900-01-02 13:18:22	1900-01-03 04:26:45
2093-10-01	10	1900-01-01 16:24:11	1900-01-01 12:58:32	1900-01-01 12:58:17	1900-01-01 21:14:23
2093-11-01	11	13:23:16.847000	12:51:43.460000	12:18:43.538000	13:42:12.280000
2093-12-01	12	13:27:53.669000	12:57:26.353000	12:25:38.777000	13:48:43.596000
2094-01-01	1	13:32:20.271000	13:01:56.747000	12:30:23.044000	13:53:25.637000
2094-02-01	2	13:37:01.341000	13:05:56.002000	12:34:12.130000	13:57:11.835000
2094-03-01	3	13:40:13.169000	13:08:10.906000	12:36:25.180000	13:58:47.513000
2094-04-01	4	21:10:10.742000	19:38:31.299000	19:52:34.819000	22:36:46.437000
2094-05-01	5	1900-01-02 08:58:34	1900-01-02 02:43:08	1900-01-02 06:32:04	1900-01-02 15:50:14
2094-06-01	6	1900-01-02 15:04:54	1900-01-02 08:01:41	1900-01-02 12:37:33	1900-01-02 22:54:42
2094-07-01	7	1900-01-02 16:25:38	1900-01-02 09:11:32	1900-01-02 14:07:55	1900-01-03 00:29:49
2094-08-01	8	1900-01-02 17:45:01	1900-01-02 10:20:00	1900-01-02 15:35:17	1900-01-03 02:03:25
2094-09-01	9	1900-01-02 18:05:43	1900-01-02 10:38:43	1900-01-02 16:01:51	1900-01-03 02:29:19
2094-10-01	10	1900-01-01 16:09:29	1900-01-01 12:06:01	1900-01-01 14:25:35	1900-01-01 20:20:51
2094-11-01	11	13:47:08.227000	13:07:54.057000	12:27:53.423000	13:48:06.422000
2094-12-01	12	13:53:47.220000	13:13:13.069000	12:32:29.527000	13:53:58.639000
2095-01-01	1	13:58:35.951000	13:16:47.515000	12:36:05.953000	13:58:13.565000
2095-02-01	2	14:02:27.241000	13:18:03.886000	12:38:49.197000	14:01:38.066000
2095-03-01	3	14:03:06.387000	13:15:58.661000	12:37:34.777000	14:02:33.128000
2095-04-01	4	21:30:24.812000	19:51:12.867000	20:37:01.573000	22:43:44.446000
2095-05-01	5	1900-01-02 09:08:24	1900-01-02 03:15:45	1900-01-02 10:53:58	1900-01-02 16:16:44
2095-06-01	6	1900-01-02 15:11:45	1900-01-02 08:33:19	1900-01-02 17:32:26	1900-01-02 23:28:13
2095-07-01	7	1900-01-02 16:30:06	1900-01-02 09:40:29	1900-01-02 19:05:43	1900-01-03 01:07:26
2095-08-01	8	1900-01-02 17:43:52	1900-01-02 10:45:48	1900-01-02 20:35:38	1900-01-03 02:42:05
2095-09-01	9	1900-01-02 18:00:26	1900-01-02 10:59:14	1900-01-02 20:59:41	1900-01-03 03:05:54
2095-10-01	10	1900-01-01 16:12:05	1900-01-01 12:15:46	1900-01-01 16:56:53	1900-01-01 20:35:33
2095-11-01	11	14:01:31.326000	13:12:33.353000	12:32:41.203000	13:46:30.723000
2095-12-01	12	14:05:31.004000	13:17:43.367000	12:38:49.944000	13:52:41.825000
2096-01-01	1	14:07:17.319000	13:20:38.265000	12:43:13.232000	13:57:25.053000
2096-02-01	2	14:07:14.903000	13:20:16.125000	12:46:18.274000	14:00:49.343000
2096-03-01	3	14:03:36.036000	13:17:01.185000	12:47:43.309000	14:02:55.547000
2096-04-01	4	21:08:34.048000	19:37:58.689000	21:06:14.664000	22:55:15.468000
2096-05-01	5	1900-01-02 07:04:48	1900-01-02 01:59:02	1900-01-02 12:51:25	1900-01-02 17:11:57
2096-06-01	6	1900-01-02 12:46:31	1900-01-02 07:05:09	1900-01-02 19:41:03	1900-01-03 00:27:43
2096-07-01	7	1900-01-02 13:56:27	1900-01-02 08:08:42	1900-01-02 21:13:22	1900-01-03 02:05:17
2096-08-01	8	1900-01-02 15:04:48	1900-01-02 09:11:04	1900-01-02 22:45:05	1900-01-03 03:38:07
2096-09-01	9	1900-01-02 15:19:58	1900-01-02 09:25:29	1900-01-02 23:11:01	1900-01-03 03:59:25
2096-10-01	10	1900-01-01 14:47:22	1900-01-01 11:28:38	1900-01-01 18:06:32	1900-01-01 21:03:59
2096-11-01	11	13:54:12.144000	13:12:11.673000	12:39:16.139000	13:47:35.616000
2096-12-01	12	13:59:19.007000	13:17:09.850000	12:44:56.485000	13:52:28.915000
2097-01-01	1	14:02:57.325000	13:20:31.129000	12:49:24.367000	13:55:57.694000
2097-02-01	2	14:05:35.953000	13:22:35.019000	12:53:16.110000	13:58:55.312000
2097-03-01	3	14:04:27.124000	13:20:09.765000	12:54:53.400000	13:58:11.188000
2097-04-01	4	20:44:10.094000	19:25:20.787000	21:23:47.494000	22:44:45.997000
2097-05-01	5	1900-01-02 04:42:32	1900-01-02 00:32:05	1900-01-02 13:55:56	1900-01-02 16:46:46
2097-06-01	6	1900-01-02 10:09:37	1900-01-02 05:29:55	1900-01-02 20:53:23	1900-01-02 23:59:56
2097-07-01	7	1900-01-02 11:21:18	1900-01-02 06:37:19	1900-01-02 22:27:15	1900-01-03 01:37:05
2097-08-01	8	1900-01-02 12:31:57	1900-01-02 07:44:06	1900-01-02 23:59:38	1900-01-03 03:10:57
2097-09-01	9	1900-01-02 12:50:59	1900-01-02 08:03:41	1900-01-03 00:24:08	1900-01-03 03:34:53
2097-10-01	10	1900-01-01 13:38:27	1900-01-01 11:00:49	1900-01-01 18:49:49	1900-01-01 20:55:07
2097-11-01	11	13:57:27.641000	13:26:37.822000	12:55:28.417000	13:50:46.013000
2097-12-01	12	14:03:48.063000	13:33:02.124000	13:01:16.681000	13:56:27.888000
2098-01-01	1	14:08:14.733000	13:37:59.600000	13:05:44.753000	14:00:54.807000
2098-02-01	2	14:12:23.316000	13:42:09.112000	13:09:34.139000	14:04:07.450000
2098-03-01	3	14:15:43.835000	13:45:07.761000	13:12:12.395000	14:04:05.871000
2098-04-01	4	21:11:28.041000	20:03:23.756000	21:41:45.539000	22:51:11.650000
2098-05-01	5	1900-01-02 06:10:28	1900-01-02 02:08:08	1900-01-02 14:12:32	1900-01-02 16:50:36
2098-06-01	6	1900-01-02 11:48:47	1900-01-02 07:17:02	1900-01-02 21:07:57	1900-01-03 00:00:40
2098-07-01	7	1900-01-02 13:03:19	1900-01-02 08:26:36	1900-01-02 22:39:31	1900-01-03 01:34:59
2098-08-01	8	1900-01-02 14:14:10	1900-01-02 09:37:15	1900-01-03 00:07:32	1900-01-03 03:05:22
2098-09-01	9	1900-01-02 14:32:52	1900-01-02 09:57:59	1900-01-03 00:27:19	1900-01-03 03:25:31
2098-10-01	10	1900-01-01 14:34:59	1900-01-01 12:06:17	1900-01-01 18:59:54	1900-01-01 20:47:56
2098-11-01	11	14:12:03.013000	13:49:27.729000	13:10:24.142000	13:51:24.821000
2098-12-01	12	14:16:25.747000	13:56:32.432000	13:16:56.311000	13:57:21.569000
2099-01-01	1	14:19:18.720000	14:01:51.604000	13:21:35.882000	14:01:35.976000
2099-02-01	2	14:18:23.574000	14:05:58.241000	13:25:08.863000	14:04:44.806000
2099-03-01	3	14:15:00.424000	14:08:59.956000	13:27:58.859000	14:05:48.938000
2099-04-01	4	21:09:25.598000	20:37:10.105000	21:43:02.509000	22:35:26.278000
2099-05-01	5	1900-01-02 06:15:20	1900-01-02 03:27:09	1900-01-02 13:03:26	1900-01-02 15:15:23
2099-06-01	6	1900-01-02 11:53:41	1900-01-02 08:50:16	1900-01-02 19:49:07	1900-01-02 22:14:58
2099-07-01	7	1900-01-02 13:08:44	1900-01-02 10:08:40	1900-01-02 21:21:23	1900-01-02 23:47:56
2099-08-01	8	1900-01-02 14:24:04	1900-01-02 11:25:15	1900-01-02 22:48:48	1900-01-03 01:15:44
2099-09-01	9	1900-01-02 14:45:14	1900-01-02 11:50:02	1900-01-02 23:10:45	1900-01-03 01:34:50
2099-10-01	10	1900-01-01 14:45:08	1900-01-01 13:12:06	1900-01-01 18:28:44	1900-01-01 19:52:28
2099-11-01	11	14:17:35.133000	14:07:57.947000	13:24:49.742000	13:47:57.584000
2099-12-01	12	14:24:30.473000	14:13:08.155000	13:30:56.173000	13:51:53.748000
2100-01-01	1	14:29:24.018000	14:16:13.547000	13:35:32.952000	13:53:45.831000
2100-02-01	2	14:33:14.033000	14:15:57.956000	13:39:15.933000	13:51:52.063000
2100-03-01	3	14:35:53.058000	14:12:30.048000	13:41:43.332000	13:47:45.097000
2100-04-01	4	21:38:46.818000	21:14:10.817000	22:00:56.741000	22:09:31.725000
2100-05-01	5	1900-01-02 07:19:15	1900-01-02 06:58:25	1900-01-02 13:41:06	1900-01-02 14:13:34
2100-06-01	6	1900-01-02 13:05:50	1900-01-02 12:49:13	1900-01-02 20:28:21	1900-01-02 20:59:00
2100-07-01	7	1900-01-02 14:27:26	1900-01-02 14:11:35	1900-01-02 21:57:45	1900-01-02 22:21:54
2100-08-01	8	1900-01-02 15:50:46	1900-01-02 15:31:02	1900-01-02 23:23:17	1900-01-02 23:40:55
2100-09-01	9	1900-01-02 16:14:31	1900-01-02 15:53:10	1900-01-02 23:45:25	1900-01-02 23:53:16
2100-10-01	10	1900-01-01 15:41:24	1900-01-01 15:09:33	1900-01-01 18:57:25	1900-01-01 18:49:47
2100-11-01	11	14:38:58.463000	14:01:32.885000	13:43:20.610000	13:29:20.398000
2100-12-01	12	14:45:18.171000	14:04:36.765000	13:49:32.577000	13:34:30.530000
均值		1900-01-01 09:34:33	1900-01-01 09:46:18	1900-01-01 08:39:15	1900-01-01 11:31:04
		1899-12-29 23:02:35	1899-12-29 23:10:39	1899-12-29 22:24:38	00:22:33.655000
1976-2016变异系数		14:21:26.205000
